# Supplementary material for: Risk perception and subsidy policy-based voluntary vaccination driven by multiple information sources
Source: PLoS One. 2022 Oct 13;17(10):e0276177. doi: 10.1371/journal.pone.0276177 (PMC9560505; doi:10.1371/journal.pone.0276177)
Supplement: S1 Text — (TXT) [file pone.0276177.s001.txt]

   1.0499077e-03
   7.6537790e-03
   1.4441742e-03
   1.1625688e-03
   3.4632239e-03
   1.1078498e-03
   1.2168107e-03
   4.1062766e-02
   1.0645402e-03
   1.0090412e-03
   1.9142009e-03
   3.4363082e-03
   1.6203733e-03
   1.3203113e-03
   1.3152033e-02
   2.7417272e-03
   1.0278285e-03
   1.1132780e-03
   1.0257101e-02
   1.4168335e-03
   1.4828792e-03
   1.5326342e-03
   6.8250058e-03
   9.5519533e-03
   1.7057129e-03
   1.2674558e-03
   3.1852099e-03
   1.0058719e-03
   1.3044290e-03
   2.4908671e-03
   1.6413363e-03
   1.3792059e-03
   1.1257054e-03
   2.3124443e-03
   3.2400167e-03
   6.0253095e-03
   1.4492773e-03
   8.9889691e-03
   1.6163241e-03
   2.6168398e-03
   2.7093052e-03
   1.1909664e-03
   3.3371217e-03
   1.1332559e-03
   2.1345182e-01
   5.9719674e-03
   5.1884641e-03
   1.0663042e-03
   1.3888195e-03
   1.3951261e-03
   4.4703353e-03
   2.8300195e-03
   7.3001720e-03
   1.6982786e-03
   4.4601457e-03
   1.9927217e-03
   1.5487533e-03
   1.2410817e-02
   2.6350146e-03
   2.3530487e-03
   1.1441902e-03
   4.0064244e-02
   1.6689552e-03
   1.9614678e-03
   1.0197126e-03
   2.4579706e-03
   1.0505352e-03
   1.0195465e-02
   2.1975274e-03
   2.3547226e-03
   2.4803004e-03
   2.4236686e-03
   1.0261132e-03
   1.5191526e-03
   1.1304671e-03
   1.0685220e-03
   2.7397683e-03
   1.3678596e-03
   1.8493075e-03
   1.3135657e-03
   1.1351817e-03
   1.9369511e-03
   1.9365639e-02
   3.6653998e-03
   1.9065829e-03
   1.6861772e-03
   1.1218815e-03
   1.6014769e-03
   1.5879828e-03
   2.1755438e-03
   4.4695600e-03
   3.0773801e-03
   1.8123713e-03
   2.5408668e-03
   1.9553213e-03
   1.3035441e-03
   2.1845181e-03
   2.3254376e-03
   3.5968509e-03
   1.7676159e-03
   3.8500431e-02
   2.6393715e-02
   1.2314156e-03
   1.4499620e-03
   1.1117901e-03
   6.4204431e-03
   5.3684448e-03
   2.1920561e-03
   1.1493116e-02
   5.1625279e-02
   1.2015605e-03
   2.7983749e-03
   1.5281846e-03
   1.3245696e-03
   3.4511059e-03
   1.9129707e-03
   3.8958265e-03
   1.1225483e-03
   1.3988893e-03
   1.5269433e-03
   2.0960979e-03
   3.9842467e-03
   1.5154218e-03
   9.7661253e-03
   2.5129738e-03
   2.4747388e-02
   8.4643968e-03
   5.9366813e-02
   3.8998787e-03
   1.8468381e-03
   2.8147029e-03
   1.6013974e-03
   2.1058659e-03
   1.5401568e-03
   1.0035335e-03
   1.9731633e-02
   1.7636655e-03
   5.9917069e-03
   2.3308395e-02
   1.1437152e-03
   1.1335043e-03
   1.6705636e-03
   1.1413463e-03
   1.3943616e-03
   2.0964178e-03
   2.8714391e-03
   4.0973311e-03
   1.9466224e-03
   1.8375585e-03
   2.0177688e-03
   1.0319193e-03
   1.3107501e-03
   1.1025613e-03
   1.0002081e-03
   7.2806963e-03
   1.8565329e-03
   1.2443884e-03
   1.1351560e-03
   1.2989769e-03
   1.1225358e-03
   1.0184903e-03
   1.8632450e-03
   8.2646011e-03
   1.2618172e-03
   6.3440698e-03
   1.2403036e-03
   1.2232214e-03
   2.5179123e-03
   1.1433203e-03
   6.2171570e-03
   1.6146701e-03
   1.0106559e-03
   1.0429969e-03
   1.5357810e-03
   4.0543248e-03
   1.3980316e-03
   3.5573228e-02
   3.5624090e-03
   1.1086962e-03
   1.1963427e-03
   1.1858171e-03
   1.5154446e-03
   1.1170910e-03
   1.1850306e-02
   1.8167795e-03
   5.2541797e-03
   1.5141003e-03
   1.8030764e-03
   1.5824605e-03
   1.1309391e-02
   3.5132858e-03
   3.0916479e-03
   3.1059289e-03
   1.7079327e-03
   4.6718658e-03
   1.7545991e-03
   1.1458269e-03
   1.8694325e-03
   1.2661010e-03
   3.1374621e-03
   1.0448802e-03
   5.2402692e-03
   2.2024639e-03
   1.1235383e-03
   1.9043699e-03
   1.1634615e-03
   1.0561990e-03
   1.0636612e-03
   2.6799535e-03
   1.5837682e-03
   1.1100737e-02
   1.4799576e-03
   6.3266110e-03
   3.4486505e-03
   2.7893909e-03
   1.9279016e-03
   1.4270238e-03
   1.1473442e-03
   3.8265782e-03
   1.4015274e-03
   2.0009013e-03
   1.2981836e-03
   1.6879785e-03
   1.0755203e-03
   1.5021032e-03
   1.2379517e-02
   2.0865317e-03
   1.4312869e-03
   1.9804385e-03
   1.7526719e-03
   2.4571289e-03
   1.4548571e-03
   1.0232566e-03
   1.1935291e-03
   2.2356413e-03
   1.0792561e-03
   2.0459071e-03
   1.1102954e-03
   1.5012416e-02
   2.2923265e-03
   6.6966449e-03
   1.0394553e-03
   1.5825245e-02
   1.6494282e-03
   2.6762258e-03
   1.3763094e-03
   2.7056208e-03
   1.1404682e-03
   1.3242765e-03
   4.3351077e-03
   1.1606350e-03
   3.4947354e-03
   1.0996559e-03
   7.5451531e-03
   1.9077024e-03
   1.2855397e-02
   4.9533353e-03
   4.4740921e-03
   1.2610891e-03
   2.0000333e-03
   2.1992093e-03
   1.1910372e-03
   4.0083730e-03
   3.3135399e-03
   1.3866474e-03
   4.1669501e-03
   1.2364989e-03
   1.0009331e-03
   2.4079826e-03
   1.3387763e-03
   1.0532406e-03
   8.4886508e-03
   1.4430618e-03
   1.3273707e-02
   3.2961966e-03
   1.5549654e-03
   2.0688768e-03
   1.1769692e-03
   3.2537966e-02
   1.0476233e-03
   1.2629665e-03
   1.3898965e-03
   6.5232456e-03
   1.3740027e-03
   1.1861258e-03
   1.4161053e-03
   4.1187458e-03
   6.9050334e-03
   3.2588716e-02
   3.9996538e-03
   5.7208917e-03
   3.4392366e-03
   9.0590755e-03
   1.9933117e-03
   1.5775188e-03
   1.5175814e-03
   2.5262545e-03
   1.3840124e-03
   1.6069371e-03
   1.1382217e-03
   2.5800628e-03
   1.3319367e-03
   3.0881645e-03
   4.7812501e-03
   3.7886465e-03
   2.3053301e-02
   1.2221955e-03
   2.9593787e-02
   1.3536142e-03
   4.2722877e-03
   2.5539372e-03
   1.4586474e-03
   1.2470461e-03
   2.0112295e-03
   1.4376511e-03
   2.4035051e-03
   4.7188209e-03
   1.0301535e-03
   1.0914647e-03
   1.7751341e-03
   1.1536169e-03
   3.1923769e-03
   1.0152428e-03
   1.7599711e-03
   1.2271885e-03
   1.9895047e-03
   1.1079270e-03
   4.3160525e-03
   1.3436415e-03
   3.6460607e-03
   4.4960058e-03
   3.2936749e-03
   3.4104714e-02
   2.0823664e-03
   3.5722695e-03
   1.0223720e-03
   3.9693469e-03
   1.6011626e-03
   2.8746417e-03
   1.5566691e-03
   2.1198174e-03
   1.0696706e-03
   1.1406892e-03
   1.6734581e-02
   4.1607712e-03
   1.1119544e-03
   7.6940366e-03
   8.1192424e-03
   1.0645854e-03
   1.1252940e-03
   1.0283035e-03
   1.3359378e-03
   1.1462663e-03
   2.2095577e-03
   2.2143245e-03
   1.4825856e-03
   1.6090530e-03
   1.3709482e-03
   1.0512469e-03
   1.0897193e-03
   1.0136524e-03
   2.4513727e-03
   1.9141500e-03
   1.2554626e-03
   1.8005476e-03
   1.3802737e-03
   2.8383002e-03
   1.7501246e-03
   5.1993180e-03
   1.0246096e-03
   2.3151689e-03
   1.7697683e-03
   4.0295939e-03
   2.0821500e-03
   1.5757688e-02
   7.0348897e-03
   1.0677678e-03
   1.0098524e-02
   1.7859812e-03
   4.3335267e-03
   1.8093870e-02
   1.4428434e-03
   1.2318058e-03
   1.7162773e-03
   1.0167353e-03
   1.2393450e-03
   2.1117326e-03
   1.2714833e-03
   7.0358867e-03
   4.8422596e-03
   1.2645865e-03
   2.7293103e-03
   1.6745871e-03
   3.0990202e-03
   1.2232032e-03
   1.3575960e-03
   5.6203073e-03
   1.1788240e-03
   1.4317359e-03
   1.1810101e-03
   9.0702632e-03
   1.8608111e-03
   2.6221640e-03
   1.3379937e-03
   2.3495994e-03
   2.1676833e-03
   1.4406772e-03
   1.6082057e-03
   1.5220125e-03
   2.7680726e-03
   1.4117852e-03
   1.1694824e-03
   2.2364535e-03
   1.2139182e-03
   4.3866391e-03
   1.1647596e-03
   1.8048298e-02
   4.7410020e-03
   2.9153951e-03
   1.3805144e-03
   1.5852782e-03
   1.3603269e-03
   1.9134271e-03
   6.9195969e-03
   1.7844390e-03
   2.5132330e-03
   2.5089030e-03
   2.1620050e-03
   1.9132803e-02
   1.2594626e-03
   7.7943623e-03
   9.9928637e-03
   1.3927270e-03
   1.7463513e-03
   1.5237123e-03
   3.5892238e-03
   3.7760966e-02
   2.9420763e-03
   4.0231576e-03
   1.3981910e-03
   1.5804173e-03
   1.5985013e-03
   5.4459930e-03
   1.4914804e-02
   3.6488543e-03
   1.5890229e-03
   2.8169818e-03
   4.0078088e-03
   1.0201044e-03
   5.5324151e-03
   1.6239707e-03
   1.0348144e-03
   1.3174851e-03
   1.1659492e-03
   2.3161070e-03
   1.1670075e-03
   6.2789381e-03
   1.3505644e-03
   2.3785031e-02
   2.4897396e-03
   2.7356711e-02
   1.3449781e-02
   1.2776660e-03
   2.2432485e-03
   1.7691440e-03
   1.5017986e-03
   2.7599651e-03
   2.2968332e-03
   1.3049869e-03
   1.3685908e-03
   1.4638597e-03
   1.3237895e-03
   1.1608404e-03
   1.4590336e-03
   1.3300749e-03
   1.1348524e-03
   2.1591717e-03
   1.0170011e-03
   5.2316863e-03
   2.7068249e-03
   1.1336691e-02
   1.8264828e-03
   2.1327619e-03
   3.0932930e-03
   1.7888568e-03
   1.1554213e-03
   1.1408026e-03
   5.4867638e-03
   2.7350413e-03
   1.5504704e-03
   1.4051637e-03
   1.3350396e-02
   3.5687586e-03
   2.0541779e-02
   1.5879804e-03
   3.0455013e-03
   1.3103095e-03
   3.9310301e-03
   1.1916074e-03
   1.0510799e-03
   1.7354157e-03
   8.0745113e-03
   2.1932067e-03
   1.3187152e-03
   1.2131854e-03
   8.0525677e-02
   1.2008199e-03
   2.1280748e-03
   5.5019154e-03
   2.7949236e-03
   1.6603004e-03
   3.2429632e-03
   1.4097101e-03
   1.3546932e-03
   1.3217438e-03
   1.1063870e-03
   1.1866981e-02
   7.6457687e-03
   1.4581914e-03
   3.9763169e-03
   7.6713892e-03
   1.6166459e-03
   1.4404331e-03
   1.0769152e-03
   1.1740921e-03
   2.1437499e-03
   1.8640687e-03
   4.8418722e-03
   4.6949735e-03
   2.2841933e-03
   1.1998584e-03
   1.5285123e-03
   6.9027527e-03
   1.0870576e-03
   1.1046157e-03
   5.1405691e-03
   1.0850927e-03
   1.4790076e-02
   4.8797830e-03
   1.2258477e-03
   1.2702707e-02
   1.6153033e-03
   5.5598244e-03
   2.9200051e-03
   1.0277486e-03
   1.7338200e-03
   3.6829711e-03
   1.1131534e-03
   1.1663241e-03
   1.3793406e-03
   8.9011569e-03
   7.5551578e-03
   1.8324190e-03
   1.2982916e-03
   4.6969275e-03
   2.0641900e-03
   2.0670177e-03
   5.4366936e-03
   2.7358691e-03
   4.3592338e-03
   9.5680924e-03
   1.1547760e-03
   1.2802587e-03
   4.0572742e-03
   1.3331799e-02
   1.1902498e-03
   1.2487310e-03
   1.3455114e-03
   1.3076340e-03
   1.5915328e-03
   2.6221308e-03
   2.4567880e-03
   1.2984696e-03
   1.0403097e-03
   6.8640030e-03
   1.2179336e-03
   1.8233229e-03
   1.2261928e-03
   1.3842140e-03
   4.1958678e-03
   1.0601860e-03
   1.1298924e-03
   1.1587696e-03
   8.1068840e-03
   1.0125331e-03
   1.4095648e-03
   3.4718320e-03
   1.2711202e-02
   1.0848197e-03
   1.1433193e-03
   1.5336453e-03
   2.2142475e-03
   1.4339067e-03
   1.6495268e-03
   2.6359072e-03
   2.0471442e-03
   1.8325578e-03
   1.6347503e-03
   3.1654909e-03
   1.9544962e-03
   1.2837850e-03
   1.0632513e-03
   2.1893007e-03
   1.0475343e-03
   2.1742000e-03
   1.1676684e-03
   2.7715359e-03
   1.2949773e-03
   2.0665943e-03
   1.1650460e-03
   1.2224978e-03
   1.1631053e-03
   1.4276979e-03
   1.2181373e-03
   2.0165150e-03
   1.0189135e-03
   1.5123282e-03
   1.6660682e-03
   2.8538110e-03
   1.2995966e-03
   8.3190248e-03
   1.6540313e-02
   1.3601288e-02
   6.4934255e-03
   2.6402994e-03
   1.3377539e-03
   6.2740707e-03
   1.0008514e-02
   6.3127402e-03
   1.4823301e-03
   1.1881360e-03
   1.5424322e-03
   4.2511308e-03
   5.5023023e-03
   2.0644645e-03
   2.0575788e-03
   4.7592432e-03
   7.6456155e-03
   1.1659151e-03
   1.7642482e-02
   1.5880814e-03
   4.0819163e-03
   1.4939143e-02
   1.6847488e-03
   2.6181465e-03
   1.0448938e-03
   4.7712614e-03
   2.1218820e-03
   1.6423151e-03
   1.2573531e-03
   1.3355963e-03
   1.0725615e-03
   2.9480006e-03
   2.7262181e-02
   1.1575054e-03
   1.7607804e-03
   5.1835360e-03
   8.1932410e-03
   1.4089981e-03
   1.5097451e-03
   1.8578015e-03
   1.4692905e-03
   2.9222161e-03
   2.3618837e-03
   1.6868418e-03
   2.8289810e-03
   1.3181673e-03
   3.0742852e-03
   1.0526353e-03
   1.1883022e-03
   8.3024417e-03
   4.0676375e-03
   1.5534725e-03
   1.3703651e-03
   1.4912960e-03
   2.1694274e-03
   2.4622468e-03
   1.2242610e-03
   8.7578237e-03
   6.9399630e-03
   1.0201993e-03
   3.2275530e-02
   1.0896135e-03
   2.3118030e-03
   2.7270166e-03
   1.0358579e-03
   1.7411525e-03
   1.1499286e-02
   1.5128564e-03
   1.0786805e-03
   1.1508682e-03
   1.0965290e-03
   2.5572217e-03
   1.6948271e-03
   7.1575672e-03
   1.0086788e-03
   4.9529337e-02
   2.2437621e-02
   1.9672795e-03
   1.0026256e-03
   3.7030788e-02
   1.3587582e-03
   2.4886402e-03
   1.9108505e-03
   2.9070748e-03
   1.1894937e-03
   2.7094623e-03
   1.7063649e-03
   1.0138138e-03
   2.8628874e-03
   4.1610836e-03
   1.3875229e-03
   1.5550291e-03
   3.8381836e-03
   1.3699289e-03
   1.4426220e-03
   2.8986868e-03
   3.0831685e-03
   5.8487411e-03
   2.6671435e-03
   1.1430584e-03
   3.6535941e-03
   4.3408833e-03
   8.4193479e-03
   1.8799594e-03
   2.4194310e-03
   2.2387961e-03
   2.2175904e-03
   7.1161409e-03
   1.3132210e-02
   1.1001991e-03
   2.0959311e-03
   1.3646175e-03
   1.7173843e-03
   1.1298991e-03
   1.7593471e-03
   6.1365378e-03
   1.5221651e-03
   1.8011937e-03
   1.0913346e-03
   6.1640050e-03
   1.2620889e-02
   1.0191115e-03
   5.6548053e-03
   1.5978012e-03
   1.5060691e-03
   1.9267386e-03
   1.1889152e-02
   1.5058270e-03
   3.5344518e-02
   1.9496880e-03
   1.5248402e-03
   1.6658900e-03
   5.0690257e-03
   1.8787385e-03
   1.6990247e-03
   1.5325964e-03
   1.1043967e-03
   6.6116680e-03
   2.5771436e-03
   7.8271831e-03
   1.4529349e-03
   2.7771208e-03
   5.5847338e-03
   1.1607825e-03
   2.0439601e-03
   4.3429868e-03
   1.4580779e-03
   1.0566075e-03
   1.3699453e-03
   2.3599216e-03
   4.8735319e-03
   1.0744750e-03
   1.1626183e-02
   3.8917463e-03
   1.5637732e-03
   7.5895355e-02
   1.2932234e-03
   1.9153070e-03
   7.5762792e-02
   2.2191957e-03
   7.1943459e-03
   2.8775518e-03
   1.1414519e-03
   1.9670882e-03
   1.9823309e-03
   1.4604899e-03
   1.1267590e-03
   6.1590989e-03
   1.5626168e-03
   1.0181028e-03
   1.1543220e-02
   1.5252608e-03
   1.5167956e-03
   1.1998381e-03
   2.7398628e-02
   1.4949211e-03
   9.6417382e-03
   1.0212359e-03
   1.1914963e-03
   1.4620836e-03
   1.9228442e-03
   1.8740785e-03
   1.7396741e-03
   1.6253008e-03
   2.4807256e-03
   2.0492620e-03
   1.4949591e-03
   2.7343073e-03
   1.4734885e-03
   1.2615135e-03
   4.2284829e-03
   1.4863540e-03
   5.8630295e-03
   6.2077305e-03
   1.4459831e-03
   2.0010760e-03
   3.6149978e-03
   2.3851342e-03
   1.0131368e-03
   2.5061813e-03
   1.2195836e-03
   1.0154543e-03
   1.2569297e-03
   2.7100873e-03
   2.0114384e-03
   1.0472246e-03
   8.7030607e-03
   1.6825865e-03
   1.6256848e-03
   1.9259845e-03
   1.6439119e-03
   5.4227945e-03
   3.1219682e-03
   1.4999640e-03
   2.4252278e-03
   2.1796949e-03
   5.9164392e-03
   1.0887471e-03
   3.2921684e-03
   3.0589360e-03
   1.1241873e-03
   1.0678181e-03
   1.3904662e-03
   2.5987316e-03
   1.1228538e-03
   5.4071710e-02
   6.9147896e-03
   1.1654381e-03
   3.0162514e-03
   1.1928648e-03
   9.0784277e-02
   1.3133107e-03
   2.7364680e-03
   1.3790089e-03
   6.5203140e-02
   6.7495959e-03
   1.5698477e-03
   2.5520585e-03
   2.8234951e-03
   8.7315048e-03
   5.7226935e-03
   1.0401343e-03
   1.5325962e-03
   2.5214539e-03
   1.5658439e-03
   1.0459820e-03
   2.0368188e-03
   2.5189888e-03
   1.6183074e-03
   1.7117030e-03
   4.8158105e-03
   1.9938351e-03
   1.4995711e-03
   2.6392119e-03
   1.0379331e-01
   1.1743054e-03
   1.3818530e-03
   2.5556176e-03
   2.3893556e-03
   4.6354344e-03
   1.5753984e-03
   1.5627202e-03
   1.2194566e-03
   1.9619306e-03
   1.3438822e-03
   1.0607015e-03
   1.0501064e-03
   1.3116493e-03
   1.7780173e-03
   3.7925561e-03
   1.6746386e-03
   1.0461063e-03
   1.9470826e-03
   2.9936438e-03
   1.6460799e-02
   1.6512526e-03
   1.2310700e-03
   8.1951385e-03
   3.3786577e-03
   4.0882316e-03
   1.0564095e-03
   1.7020221e-03
   1.1906992e-03
   1.0637523e-03
   1.7777419e-03
   1.0860445e-03
   6.6239512e-02
   1.3975735e-03
   1.6086170e-03
   4.1705792e-03
   1.1919711e-02
   1.7266279e-03
   1.0843908e-03
   1.0210270e-03
   2.7161216e-03
   2.7783400e-03
   1.0042703e-03
   1.7350061e-03
   3.2457859e-03
   3.0452187e-03
   1.1723552e-03
   1.2531810e-03
   2.5523543e-03
   3.6260591e-03
   1.5826308e-03
   2.9587811e-03
   1.7889276e-03
   4.5883805e-03
   1.3237898e-03
   4.7849320e-02
   1.1145826e-03
   2.3867582e-03
   1.5424640e-03
   2.6448009e-03
   1.6562148e-03
   2.4968812e-03
   1.7811569e-03
   2.1037224e-03
   2.2226824e-01
   1.2277731e-03
   2.6612227e-03
   1.7252012e-03
   1.6668417e-03
   3.5450670e-03
   1.1217374e-03
   2.7053077e-03
   1.6172109e-03
   1.0772402e-03
   4.5915673e-03
   1.7619334e-03
   1.4183072e-03
   2.4855713e-03
   1.1547424e-03
   5.5440901e-03
   8.8056102e-02
   1.2613427e-03
   2.4182723e-03
   3.2219245e-03
   2.2130698e-03
   9.9615580e-03
   6.4178567e-03
   1.8334590e-03
   5.4858287e-03
   1.0188479e-03
   3.4768109e-03
   8.9378338e-03
   8.6382710e-03
   1.0717966e-03
   7.6980691e-03
   1.0414430e-03
   1.0773425e-03
   2.4505650e-03
   1.5529166e-03
   1.6877855e-03
   4.3312715e-03
   1.0885068e-03
   1.4661652e-03
   1.3133290e-02
   1.0449200e-02
   1.0265681e-03
   5.8171643e-03
   1.4364880e-03
   6.5284332e-03
   3.0131851e-03
   3.5584439e-02
   2.4519106e-03
   2.1994407e-03
   1.2395168e-03
   2.4622619e-03
   2.1180092e-03
   1.6276571e-03
   1.0716002e-03
   1.2034859e-03
   1.7319616e-03
   1.0554358e-03
   2.1955828e-03
   1.1540250e-02
   1.1077258e-03
   4.9032414e-03
   2.9565533e-03
   2.8954371e-03
   2.4026790e-03
   2.7400795e-02
   3.2236671e-03
   1.5151826e-03
   2.5396682e-03
   2.2164937e-03
   1.3085720e-03
   1.0553324e-03
   8.9677952e-03
   1.2112527e-03
   1.0975215e-03
   2.2995195e-03
   1.1123725e-03
   1.8465942e-03
   3.1978032e-03
   4.8174416e-02
   2.2655137e-03
   1.4100019e-03
   1.8156024e-03
   3.9445931e-02
   2.4318785e-02
   1.3649232e-03
   3.0156062e-03
   1.7753508e-03
   3.3175461e-03
   7.9292446e-03
   2.6939330e-03
   1.3695615e-03
   3.0507865e-03
   2.7473926e-02
   1.1260585e-03
   1.5785900e-03
   2.0828888e-03
   4.8229260e-02
   1.9558775e-03
   1.1809388e-02
   4.5319723e-03
   1.1962344e-03
   1.6996969e-03
   2.4738159e-03
   9.8575545e-02
   1.0263903e-03
   7.7991443e-02
   1.4408999e-03
   4.8435549e-03
   2.3419691e-03
   1.5351097e-03
   4.0027527e-03
   5.4651824e-03
   4.3099788e-03
   3.4301438e-03
   1.8942320e-03
   1.3545723e-03
   2.2858835e-03
   2.6715847e-03
   2.5838968e-03
   2.0334743e-03
   1.2866388e-03
   2.3053322e-03
   2.6698572e-03
   1.3021517e-03
   2.1088546e-03
   6.2224554e-03
   1.0249762e-03
   2.5933026e-03
   4.0991567e-03
   2.6730539e-03
   1.5174407e-02
   1.8009105e-03
   4.2655279e-03
   1.3782442e-03
   1.8354968e-03
   1.1806056e-03
   6.4925047e-03
   1.6520389e-02
   1.3001419e-03
   1.5240578e-03
   1.0709940e-03
   1.2765736e-03
   1.1443555e-03
   2.5943387e-03
   1.7583110e-03
   1.0901153e-03
   1.6527329e-03
   2.9443192e-03
   1.9327190e-03
   1.5543980e-03
   4.1180461e-03
   1.3151294e-03
   2.1675749e-03
   1.2148950e-03
   1.4798269e-03
   1.1284935e-03
   1.3601327e-03
   2.2874272e-02
   1.0535705e-03
   1.1946886e-03
   2.9165214e-02
   1.0548464e-03
   1.0447082e-03
   9.0045687e-03
   1.5101812e-03
   1.2932674e-03
   7.8319821e-03
   2.5648523e-03
   1.8304749e-02
   1.1381455e-03
   2.1897492e-03
   1.3068646e-02
   1.3632128e-03
   1.1567967e-03
   2.5457702e-03
   3.1408332e-02
   2.8127971e-03
   1.5299827e-03
   5.0856503e-03
   1.0015684e-03
   1.3449320e-03
   1.3771578e-03
   1.3544344e-02
   1.0087484e-03
   2.1399449e-03
   4.0460957e-03
   1.0711589e-03
   1.3373640e-03
   2.6360251e-03
   1.7405547e-03
   1.6323548e-03
   1.0502966e-03
   4.2890870e-03
   1.1252614e-03
   4.9383058e-03
   1.2503799e-03
   6.6608567e-03
   1.2801124e-03
   1.8037087e-03
   2.2044748e-03
   2.9166074e-03
   2.4322479e-02
   6.0279140e-03
   4.4892968e-03
   1.8515814e-03
   1.1197598e-03
   2.2476496e-03
   1.8457035e-03
   8.0603354e-03
   2.4617115e-03
   8.5438374e-02
   2.6545105e-03
   2.5306818e-03
   3.1265908e-03
   1.8616276e-03
   2.1379241e-03
   1.1912828e-03
   1.8694102e-03
   2.2681462e-03
   1.3888519e-03
   1.7962087e-03
   1.0971621e-03
   3.0128419e-03
   6.0725331e-03
   1.0576230e-03
   2.4078414e-03
   9.6939256e-02
   1.0110785e-03
   1.1465559e-03
   3.6232844e-03
   1.6434105e-03
   1.0519243e-03
   1.5374956e-03
   1.9771639e-03
   3.1064221e-03
   4.5251057e-03
   1.7831473e-03
   1.4195908e-03
   3.1772765e-03
   1.0230619e-03
   1.5764231e-03
   2.2822835e-03
   2.0939187e-02
   3.9248845e-03
   1.0684378e-03
   1.0137472e-02
   3.2767634e-03
   2.3824004e-03
   5.3959510e-03
   1.6280399e-03
   3.3642688e-03
   1.7476647e-03
   2.2974653e-03
   3.5396416e-03
   1.7713159e-03
   1.3560594e-03
   1.2973830e-03
   2.7260174e-03
   9.8306435e-03
   1.8847459e-03
   1.6064227e-03
   1.8417329e-03
   1.5902064e-03
   4.2145659e-01
   1.4970417e-03
   1.0752953e-03
   2.2267234e-03
   3.3341680e-03
   1.3884045e-03
   3.7433208e-03
   1.0725038e-03
   2.3866128e-03
   1.7753305e-03
   1.4855975e-03
   6.6927410e-03
   5.5267693e-03
   1.5440858e-03
   2.6512044e-03
   2.7337394e-03
   1.0745052e-03
   9.5738171e-03
   1.0093824e-03
   2.0429019e-03
   1.1583936e-03
   1.0193659e-03
   4.3473631e-02
   1.2958108e-03
   2.7049040e-03
   1.2040588e-03
   1.4617524e-03
   1.2126174e-03
   4.5171129e-03
   2.7472683e-03
   1.6899954e-03
   1.0050079e-02
   1.2413856e-03
   1.7469153e-03
   2.2146575e-03
   3.5543870e-03
   2.5854836e-03
   1.6969862e-03
   1.9307039e-03
   1.1395105e-02
   1.0008241e-03
   1.1468730e-03
   1.1913122e-03
   3.9015873e-02
   1.4339552e-03
   1.1451402e-03
   1.8580126e-03
   1.5767310e-03
   1.9912011e-03
   1.0539977e-03
   1.2614614e-03
   1.2901415e-03
   3.0696702e-03
   2.3679131e-03
   2.1352551e-03
   1.0167265e-03
   1.5080849e-03
   1.3734722e-03
   1.2151544e-03
   5.1727397e-03
   1.1070666e-03
   1.2718791e-03
   1.7009097e-03
   1.4688023e-03
   9.7216700e-03
   2.2684032e-03
   1.7449935e-03
   7.3092203e-03
   1.1356542e-03
   3.2655949e-03
   2.0316237e-02
   1.4416784e-03
   1.0925394e-02
   1.0416041e-02
   3.3940037e-03
   1.0985335e-03
   1.6742788e-03
   1.1703671e-03
   2.2265537e-03
   1.7522623e-03
   1.3812664e-03
   1.2464546e-03
   2.4388695e-03
   1.2685684e-03
   2.1467523e-03
   1.1514103e-03
   2.4021093e-03
   1.4169399e-03
   1.1344208e-03
   2.3352288e-03
   1.0319344e-03
   1.2110765e-03
   3.4295277e-03
   1.1572591e-03
   1.0961791e-03
   1.3592119e-03
   9.6992991e-03
   1.6148078e-03
   1.3044680e-03
   2.9062937e-03
   1.1472386e-03
   1.5720872e-02
   1.8940256e-03
   3.7821752e-02
   2.3604007e-03
   1.0355132e-03
   2.4579256e-02
   2.3817872e-03
   3.1306289e-03
   2.3675500e-03
   1.2010711e-03
   1.2778374e-03
   1.1143098e-02
   1.1982488e-03
   1.4411108e-03
   1.7242659e-02
   7.8089419e-03
   1.1784895e-03
   1.1123076e-03
   1.2357868e-03
   2.7305488e-03
   4.3170188e-03
   1.3178930e-03
   1.7071786e-03
   1.4700944e-03
   4.9448028e-03
   1.3208992e-03
   3.5941977e-03
   1.6797409e-03
   2.8380956e-03
   1.7254041e-03
   4.9445184e-03
   6.0452805e-03
   1.0507314e-03
   1.1144628e-03
   6.3854749e-03
   1.7432240e-03
   2.1648314e-03
   1.7152736e-03
   1.3785121e-03
   1.9611516e-03
   2.8167333e-03
   4.3976522e-03
   1.2709625e-03
   3.9831004e-03
   1.0044198e-03
   1.3648579e-03
   1.0589249e-03
   1.0092906e-03
   2.3546622e-03
   1.4397910e-03
   1.3679998e-03
   3.0998225e-03
   1.7736542e-03
   1.6656137e-03
   1.2913836e-03
   1.0992232e-03
   1.0746433e-03
   1.0343227e-03
   1.0726018e-03
   1.0781097e-03
   1.1827421e-03
   2.9535118e-02
   2.3527351e-03
   2.2556527e-03
   6.1915060e-03
   1.1118161e-03
   3.6442238e-03
   9.5844325e-03
   1.0717919e-03
   4.2080260e-03
   1.3223218e-03
   1.9489093e-02
   1.1916165e-03
   1.7803651e-03
   4.9093958e-03
   7.4702072e-02
   9.2003256e-03
   2.6118781e-03
   1.6716358e-03
   1.8920946e-03
   1.4900290e-03
   1.4432179e-03
   3.8760031e-03
   7.5336451e-03
   1.1106624e-03
   1.1971755e-03
   3.0585252e-03
   1.0302951e-03
   1.2272216e-03
   1.2177985e-03
   2.4625921e-03
   3.4114077e-03
   5.7083572e-03
   2.9998294e-02
   2.0341904e-03
   2.3651439e-03
   2.0906803e-03
   1.3859357e-03
   3.5865654e-03
   1.3458137e-03
   2.2149080e-02
   8.2654194e-02
   1.7351702e-03
   3.3186499e-03
   5.3142742e-03
   1.1827107e-03
   3.9080036e-03
   7.7816309e-03
   3.9546079e-03
   2.7937331e-03
   1.0958429e-03
   5.0379410e-03
   1.2552600e-03
   1.1118918e-03
   2.3799097e-02
   1.2273699e-03
   2.2701140e-03
   2.0968693e-03
   3.7666364e-03
   1.1715692e-03
   9.8455144e-03
   1.1720259e-03
   1.3248844e-03
   2.2722625e-03
   2.5277050e-03
   2.3474456e-03
   3.0385874e-03
   1.9369249e-03
   1.0668902e-03
   1.1143907e-03
   1.4008944e-03
   2.3242247e-03
   5.0113868e-03
   1.2275581e-03
   2.1248536e-03
   2.9209150e-02
   1.0986001e-03
   2.0936071e-03
   1.0789030e-03
   4.7069491e-03
   1.2441221e-03
   1.0847863e-03
   1.4425156e-03
   3.2025465e-03
   3.3596586e-03
   3.6166193e-03
   2.7332948e-03
   3.0839970e-03
   1.1420543e-03
   1.1162845e-03
   6.3787934e-03
   1.0555572e-03
   2.4530093e-03
   6.4329540e-03
   6.3669708e-03
   1.3846069e-03
   1.5144445e-03
   2.2922066e-03
   1.1540374e-03
   5.3656079e-03
   1.0581690e-03
   1.3394428e-02
   4.8749514e-03
   1.2243284e-03
   1.5146803e-03
   2.8455766e-03
   4.0570179e-03
   1.2856725e-03
   2.5645085e-03
   3.3801482e-03
   1.5780642e-03
   5.6467415e-03
   1.9803532e-03
   1.1637285e-03
   1.3617222e-03
   1.2664973e-03
   2.0667122e-03
   1.9191511e-03
   1.4211353e-03
   1.4963634e-03
   1.4869080e-03
   2.0027884e-03
   1.3780501e-03
   1.3428043e-03
   1.4255707e-03
   1.1259338e-03
   1.3083215e-03
   2.5708754e-03
   1.1779282e-03
   1.3008204e-03
   2.6467106e-03
   2.7461842e-03
   7.4582971e-03
   1.9957121e-03
   1.0144456e-02
   1.1246771e-03
   1.0075880e-03
   6.4009939e-03
   1.6897518e-03
   1.9064110e-02
   2.5436271e-03
   1.7247202e-03
   1.0771373e-03
   1.4512449e-03
   6.7417496e-03
   2.0026446e-03
   2.1786974e-03
   2.0614345e-03
   2.2105834e-03
   1.9691858e-03
   1.5959802e-03
   1.1053499e-02
   2.0463367e-03
   1.6150349e-03
   7.1245068e-03
   1.2414153e-03
   3.1539466e-03
   1.3274156e-03
   1.2329889e-03
   1.2992577e-03
   1.4001122e-03
   1.5578357e-03
   1.6683953e-03
   1.5602608e-03
   1.2731109e-03
   1.4637702e-03
   1.7847993e-03
   2.0198358e-03
   5.8768694e-03
   1.7155257e-03
   1.0915025e-02
   5.7482018e-03
   2.7082642e-03
   1.8654383e-03
   1.1964648e-03
   2.8312987e-03
   4.3130627e-02
   1.4638871e-03
   2.9851351e-03
   2.5974245e-03
   1.0294459e-03
   1.9799200e-03
   2.7638687e-03
   5.5576874e-02
   1.0559260e-03
   6.5266383e-03
   2.0317727e-03
   6.6703599e-03
   1.7037983e-03
   1.4818128e-03
   5.4264612e-03
   1.7798942e-03
   2.0090296e-03
   1.1428407e-03
   6.2172886e-03
   2.4396551e-03
   1.9663127e-03
   3.2509832e-03
   2.0970116e-03
   1.1961404e-03
   5.3369067e-03
   1.4698374e-03
   1.0481812e-03
   1.9256338e-03
   2.6889242e-03
   2.9222335e-03
   1.3545122e-03
   1.9045145e-03
   2.0567551e-03
   1.6569649e-03
   1.0282889e-03
   2.1622563e-03
   1.8723409e-03
   1.6864105e-03
   1.0499683e-03
   1.1004297e-03
   1.4727888e-03
   1.2023810e-02
   1.2969846e-03
   4.8484695e-03
   1.0362764e-03
   7.2643035e-03
   5.7038979e-03
   4.1927097e-02
   5.5137009e-03
   3.7680235e-03
   3.0603638e-03
   1.0697551e-03
   1.0687132e-03
   5.2255583e-03
   1.0802451e-03
   1.3045332e-03
   3.4972394e-03
   2.6250987e-03
   1.0932828e-03
   2.4998472e-03
   1.4647669e-03
   1.5764260e-03
   2.9660014e-02
   1.2409996e-03
   1.2802031e-03
   9.8205025e-03
   2.9122101e-03
   1.0041672e-03
   2.0688144e-03
   1.0575925e-03
   5.3354404e-03
   4.4130110e-03
   1.2731842e-03
   1.1618383e-03
   1.0203044e-03
   1.2411640e-03
   8.3944055e-03
   5.7813312e-03
   1.9133538e-03
   1.7193505e-03
   3.0713274e-02
   2.9784301e-03
   1.1158724e-03
   3.9337325e-03
   2.2759778e-03
   1.2531203e-03
   8.8168920e-03
   2.4174839e-03
   1.4193542e-03
   1.7082937e-03
   2.8872026e-02
   3.3999171e-03
   1.8192546e-03
   1.5587892e-02
   1.5024398e-03
   1.1429294e-03
   1.1223291e-03
   1.0518555e-02
   2.9384381e-03
   2.0758484e-03
   1.2348090e-03
   2.5210790e-03
   2.0445208e-03
   2.3514959e-02
   1.9821628e-03
   6.5058495e-03
   3.6231680e-03
   1.7714662e-03
   1.0129919e-03
   2.1139905e-03
   1.1207261e-03
   1.0186559e-03
   1.3742099e-03
   1.1437447e-03
   1.3222619e-03
   1.6133643e-03
   1.3198899e-03
   1.2903024e-03
   6.8326065e-03
   2.1263995e-03
   1.7961115e-03
   1.6155354e-03
   1.0113396e-03
   1.4013804e-03
   1.1389939e-03
   1.4084634e-03
   1.5115364e-03
   6.4927083e-03
   1.6322605e-03
   2.6853031e-03
   1.6808410e-03
   1.4980170e-03
   1.1190514e-03
   1.0526197e-02
   2.4550587e-03
   4.3946904e-03
   2.9531928e-03
   1.3110077e-03
   2.5242247e-03
   1.3518113e-03
   2.4723076e-03
   1.2535252e-03
   9.8771342e-03
   1.7076895e-02
   8.4153724e-03
   2.5227149e-03
   1.1661093e-02
   1.3202325e-03
   1.2236683e-03
   1.7310907e-03
   1.4847505e-03
   1.5086258e-03
   1.2578995e-03
   1.7996815e-03
   1.9937015e-03
   1.5598226e-03
   1.1593273e-03
   4.0694106e-03
   5.9185381e-03
   1.2789364e-02
   1.2779934e-03
   1.7720407e-03
   1.6911063e-03
   1.3047698e-03
   1.1314595e-03
   1.1215879e-03
   1.5157780e-03
   5.3030603e-03
   1.0093563e-03
   1.2768027e-03
   3.6083347e-02
   2.5101213e-03
   2.1334143e-03
   1.5575627e-03
   4.5961412e-03
   1.9679567e-03
   1.7069791e-02
   2.5302987e-03
   2.0211908e-03
   2.3890474e-03
   2.3880841e-03
   1.3073499e-03
   1.8192248e-03
   1.3800224e-03
   2.3917455e-03
   1.2819981e-02
   4.2751954e-03
   2.0114591e-03
   1.5790599e-03
   1.5969961e-03
   2.6612187e-03
   2.1648468e-03
   1.4816614e-03
   4.1520965e-03
   2.9662945e-03
   1.7245351e-03
   1.3072004e-03
   9.3832302e-03
   5.8351084e-03
   1.1500129e-03
   1.2975379e-03
   1.1926917e-03
   1.8336054e-03
   1.7217263e-02
   1.4041896e-03
   3.1254791e-03
   4.4972478e-03
   1.2371607e-03
   1.5454939e-03
   2.4833060e-03
   5.2956899e-03
   1.5923694e-03
   1.6077190e-03
   1.1193068e-03
   2.0814266e-03
   1.4849427e-03
   1.2274951e-03
   1.7373810e-03
   5.9023169e-02
   2.2251394e-02
   1.0913857e-03
   1.2055474e-03
   1.1068730e-03
   1.0279922e-03
   1.0229235e-03
   1.4920638e-03
   1.1500374e-03
   1.8715220e-03
   1.4313606e-03
   1.7386229e-03
   2.5766245e-02
   1.1108075e-03
   5.7384566e-03
   3.2882311e-03
   1.0943699e-03
   1.6586098e-03
   2.6382543e-03
   1.6154283e-03
   5.6838183e-03
   2.0974219e-03
   1.3808131e-03
   2.3026224e-03
   1.1837768e-03
   1.2234654e-03
   3.8785477e-03
   1.1824712e-03
   7.0659022e-03
   1.9778175e-03
   1.7018756e-03
   2.1622100e-03
   5.8081100e-03
   2.3659409e-03
   1.0798586e-03
   1.8603819e-03
   1.9080714e-03
   6.0354507e-03
   1.4643718e-03
   2.0829556e-03
   1.7345327e-03
   1.3399201e-02
   1.0482001e-03
   2.7252657e-03
   5.5375255e-03
   2.1052870e-03
   4.2560308e-03
   1.8108547e-03
   1.2929877e-03
   2.0657462e-03
   1.8409678e-03
   3.8792170e-03
   1.4018084e-03
   2.4277235e-03
   6.1187460e-03
   1.0966052e-03
   2.2529203e-03
   1.9853993e-03
   3.5830839e-03
   2.2364843e-03
   1.0233797e-03
   2.6228552e-03
   2.2810475e-03
   1.8248274e-03
   2.3197550e-03
   2.1430555e-03
   2.9383948e-03
   2.9546380e-03
   1.0359574e-03
   2.4985847e-03
   1.6042975e-02
   7.6159735e-03
   1.5853094e-03
   2.0666508e-03
   1.5087107e-03
   1.5054089e-03
   1.8982479e-01
   1.8620325e-03
   6.4879326e-03
   1.2794325e-03
   6.1361907e-03
   2.3035936e-03
   1.3430157e-02
   1.0615603e-03
   1.6522574e-03
   1.3111987e-03
   1.1886781e-03
   3.1025568e-03
   3.7168524e-03
   3.7066386e-03
   1.4163186e-03
   1.2825548e-01
   1.1590841e-03
   1.7731968e-03
   3.5056409e-03
   1.5237718e-03
   1.0501099e-03
   3.8330259e-03
   2.5361390e-03
   8.2536342e-03
   2.7818517e-03
   1.2465365e-03
   4.1222934e-03
   7.3738649e-03
   1.2872038e-02
   1.1894507e-03
   3.8799211e-03
   6.5291432e-03
   3.7604572e-03
   2.7831226e-03
   6.3418670e-03
   3.2700493e-03
   2.2725222e-03
   5.4643597e-03
   1.1903615e-03
   5.4701423e-03
   4.1031294e-03
   1.0659236e-03
   1.2682580e-03
   7.5870009e-02
   1.4806299e-03
   1.8876917e-03
   1.1378473e-03
   2.7096875e-02
   1.7764102e-03
   1.0743453e-03
   3.4459307e-02
   1.7630652e-02
   1.3127236e-03
   5.8527117e-03
   3.2499421e-03
   1.0633278e-02
   1.2719742e-02
   2.7139562e-03
   1.9527761e-03
   1.4392727e-03
   1.0188304e-02
   1.6726309e-03
   2.9769759e-02
   2.0484831e-03
   1.2619611e-03
   1.2245713e-03
   1.4547744e-03
   5.1319944e-03
   1.3915763e-03
   1.3782797e-03
   1.9605926e-03
   5.5847035e-03
   1.1488866e-02
   1.0306837e-02
   2.3543551e-03
   1.2996534e-03
   1.1796184e-03
   3.3675360e-03
   1.3236563e-03
   1.1442203e-03
   4.0869393e-03
   2.1912896e-03
   1.0462550e-03
   1.2053280e-03
   1.4481478e-03
   1.3096017e-03
   1.0447488e-03
   1.2843828e-02
   1.6151870e-03
   1.1197666e-03
   1.1652147e-02
   1.0099701e-03
   1.3838862e-03
   1.6928473e-03
   3.1933279e-02
   1.2095381e-03
   2.0736674e-03
   1.1102510e-03
   1.9983703e-03
   2.4631225e-03
   1.2760594e-02
   1.7646376e-03
   3.4491944e-03
   1.7403847e-03
   2.5840734e-03
   2.7537494e-03
   4.0838057e-03
   6.8088503e-03
   3.0750082e-03
   6.4857154e-03
   1.6522227e-02
   1.3673639e-03
   1.5277721e-03
   4.6152659e-03
   2.2051524e-03
   1.4829453e-03
   1.3612081e-03
   1.0059356e-03
   1.7722869e-03
   2.9482420e-03
   3.4534241e-03
   1.9787031e-03
   2.3971456e-03
   2.8339401e-03
   2.8021034e-03
   1.1952365e-03
   1.3694896e-03
   2.9008634e-03
   5.1750143e-03
   1.1229530e-03
   1.5192481e-03
   2.6672579e-03
   3.3040207e-03
   3.0143932e-03
   3.4871276e-03
   2.0806454e-03
   3.6263104e-03
   1.1455026e-03
   1.2130390e-03
   2.6070686e-03
   2.3826881e-01
   1.0766200e-03
   2.2321994e-03
   1.0709469e-03
   8.4547226e-03
   1.2899269e-03
   1.0973643e-03
   1.8729621e-03
   2.4221625e-02
   2.2847673e-03
   1.5121849e-03
   1.8143023e-03
   1.6244872e-03
   8.9871925e-03
   4.2158393e-03
   6.0799416e-03
   1.0090034e-03
   8.0037181e-02
   1.1124829e-03
   1.0611080e-03
   1.2741612e-03
   1.0933471e-03
   1.6634686e-03
   6.1200062e-03
   1.1347393e-03
   1.7589721e-03
   1.6839803e-03
   2.3919008e-03
   1.6786877e-03
   6.2475881e-03
   1.3898658e-03
   1.2007475e-03
   5.4231590e-03
   1.0347860e-02
   1.1040549e-03
   3.0125072e-03
   1.2548825e-03
   1.2107308e-03
   1.2914358e-03
   6.2216686e-03
   1.3075793e-03
   1.0714003e-03
   7.6406985e-03
   1.4068506e-03
   3.2200139e-03
   3.8154194e-03
   1.8450816e-03
   1.9757324e-03
   5.4289632e-03
   5.0436450e-03
   1.0242314e-03
   2.2572181e-03
   1.6946188e-03
   1.7168880e-03
   1.8612868e-03
   1.0487800e-03
   8.8216275e-03
   4.2575304e-03
   2.5549355e-03
   3.5292564e-03
   1.9930118e-03
   1.8518189e-03
   5.8051047e-02
   1.2924636e-03
   3.1125119e-03
   1.0156051e-03
   2.1019095e-03
   1.1956157e-02
   2.8206293e-03
   1.4060057e-03
   2.9476366e-02
   1.2563314e-03
   6.0077557e-03
   2.9160084e-03
   2.9804691e-03
   7.7824011e-03
   1.0443953e-03
   2.2116578e-03
   1.0694215e-03
   1.3005601e-03
   1.0496652e-03
   1.9868658e-03
   4.3322982e-03
   5.3877274e-03
   4.2126298e-03
   1.0305755e-02
   1.3794815e-03
   7.2484334e-03
   1.3966010e-03
   1.3889333e-01
   1.8189077e-02
   9.4030098e-03
   5.5315607e-03
   3.3586357e-02
   1.6012614e-03
   1.0305186e-03
   5.9176469e-03
   6.7397787e-03
   1.1586454e-03
   1.5684491e-03
   8.6237116e-03
   4.0380693e-03
   1.1132044e-02
   1.7941708e-03
   1.4629078e-03
   1.5641192e-03
   6.3050066e-03
   2.6721639e-03
   1.3611494e-03
   3.0860181e-03
   3.0314423e-03
   1.3028306e-03
   3.9626807e-03
   3.9523918e-03
   2.1419812e-03
   1.7212622e-03
   4.5218034e-03
   7.2380343e-03
   1.7105483e-03
   2.6136693e-03
   1.2901722e-03
   1.5780148e-03
   1.0092591e-02
   3.6144266e-03
   1.2886566e-03
   6.7632661e-03
   1.2566285e-03
   4.2756955e-02
   1.8973755e-03
   2.5256963e-03
   2.1195151e-03
   1.7231182e-03
   3.0096256e-03
   1.2915001e-02
   4.9394644e-03
   1.4107953e-03
   1.0181788e-03
   1.2491328e-03
   3.4557517e-03
   3.4052363e-03
   1.3868418e-03
   1.0137278e-03
   1.7408190e-03
   2.6803531e-03
   1.4663932e-03
   1.2348792e-03
   1.1354734e-03
   3.0125168e-03
   1.0656976e-03
   1.2308926e-03
   3.6070321e-03
   1.7695497e-01
   1.4126922e-03
   8.7892648e-03
   8.1382227e-03
   2.0679576e-02
   2.5800118e-03
   1.1407892e-03
   1.5839311e-03
   3.3797767e-03
   9.7575447e-03
   1.8605948e-03
   1.1579971e-03
   1.7551218e-02
   1.6694779e-03
   6.9382052e-03
   1.0792977e-03
   2.2459603e-03
   1.1598982e-03
   3.1069350e-03
   1.5824819e-03
   1.1065366e-03
   2.2093232e-03
   1.9987138e-03
   1.0871038e-03
   5.5059404e-03
   1.2004607e-03
   2.2143656e-03
   3.2099826e-03
   4.3900892e-03
   2.3655087e-03
   4.7099648e-03
   1.0743214e-03
   1.4026678e-03
   1.0213926e-03
   2.5274022e-03
   1.0186079e-03
   2.0281964e-02
   2.1571307e-03
   1.6272327e-03
   4.5725052e-03
   1.6667055e-03
   1.1572209e-02
   1.9844069e-03
   2.6832614e-03
   1.0025838e-03
   1.7510253e-03
   1.5339386e-03
   1.3145331e-03
   5.9987344e-03
   1.6241771e-03
   2.2584918e-03
   1.7492715e-03
   3.9729025e-03
   1.3790467e-03
   1.0201363e-02
   2.0698306e-02
   1.3606432e-03
   1.3531582e-03
   5.7491252e-03
   2.2078908e-03
   2.1741011e-03
   1.7865061e-03
   1.0816626e-03
   1.4616022e-03
   4.6739997e-03
   1.0849034e-02
   1.8492820e-03
   1.1265821e-02
   2.1954802e-03
   1.4268856e-03
   1.0188096e-03
   1.0659334e-03
   1.4373275e-03
   3.9065992e-03
   1.0021592e-03
   3.3045768e-03
   2.3070382e-03
   1.2058408e-03
   8.1693056e-03
   2.8577994e-03
   1.7627146e-03
   1.8027126e-03
   4.3092056e-03
   1.5924945e-03
   1.4495982e-03
   1.1891498e-03
   1.5538028e-03
   1.3200472e-03
   1.1590568e-03
   5.3678106e-03
   1.4415806e-03
   1.6933208e-03
   3.1378797e-02
   1.2098307e-03
   7.4958940e-03
   1.7746418e-03
   1.9316178e-03
   1.0898511e-03
   1.4876884e-03
   5.9666901e-02
   1.1836697e-03
   5.3449456e-03
   1.6259868e-03
   2.4177491e-03
   1.8441498e-03
   2.1921109e-02
   1.4554985e-03
   2.3907488e-03
   9.9811873e-03
   9.0416888e-03
   1.7709586e-03
   1.0868424e-03
   1.3767240e-03
   1.6783416e-03
   1.1818891e-02
   1.1685644e-03
   2.6897182e-03
   3.1016582e-03
   2.8232253e-02
   1.2461737e-03
   1.4221546e-03
   2.0478455e-03
   3.8787284e-03
   1.2572443e-03
   1.0640553e-03
   7.2207681e-02
   2.4856467e-03
   1.2422303e-03
   1.2188459e-03
   1.0528703e-02
   4.3625973e-03
   1.5901110e-03
   1.0937103e-03
   2.4925926e-02
   1.7106217e-03
   1.0943453e-03
   1.6223880e-03
   1.1412038e-03
   6.6241741e-03
   2.0963291e-03
   1.4068344e-03
   4.2877927e-03
   1.0762642e-03
   1.0267006e-03
   1.3628519e-03
   1.8632809e-03
   1.4766283e-03
   1.3461198e-03
   1.5327320e-03
   3.8623792e-03
   2.3624081e-03
   7.2171438e-03
   1.9796327e-03
   2.5965400e-03
   3.4376503e-03
   1.1606103e-03
   2.9216733e-03
   1.6273833e-03
   1.6140895e-02
   1.9487781e-03
   3.9910720e-03
   2.5501318e-03
   3.2423066e-03
   6.3753723e-03
   1.4894256e-03
   1.2734188e-03
   1.7434997e-03
   6.5128528e-03
   4.7859985e-03
   1.8321933e-03
   1.4963264e-03
   2.5742308e-03
   1.4971722e-03
   3.2896091e-03
   2.1384388e-03
   1.6475657e-03
   3.2079188e-02
   1.1874005e-03
   1.4539269e-03
   1.1200743e-02
   3.4778979e-03
   2.7044553e-03
   1.0245250e-03
   1.3303935e-03
   8.6843818e-03
   1.4301533e-03
   2.4117062e-03
   2.3955970e-03
   1.1917550e-03
   3.4291928e-03
   1.1417620e-03
   6.1783853e-03
   1.2161001e-03
   2.9577000e-03
   1.0825343e-03
   1.8148601e-03
   1.2116956e-03
   3.6630291e-03
   1.3653905e-03
   1.3628181e-03
   4.6247652e-03
   4.9065628e-03
   1.2326605e-03
   1.2352062e-03
   3.4578628e-03
   1.4216175e-03
   3.2497715e-03
   2.3529894e-03
   2.3412372e-03
   2.1843977e-03
   3.1777433e-03
   1.2613415e-03
   9.1224612e-03
   1.0020301e-03
   1.5594131e-03
   2.8729549e-03
   1.3680286e-03
   1.0519395e-03
   1.8356532e-03
   5.6725881e-03
   7.9811031e-03
   1.4779742e-03
   2.8806315e-03
   3.4232868e-03
   1.3269853e-03
   2.1396972e-03
   2.7942654e-02
   1.3353086e-03
   1.2327737e-03
   3.1806323e-03
   3.9650134e-03
   1.6609029e-03
   1.0343730e-03
   2.4964120e-03
   5.4307968e-03
   1.9674659e-01
   1.4944099e-03
   1.7988642e-03
   1.9498869e-02
   1.1707537e-03
   2.8179948e-03
   1.0085894e-03
   3.8493292e-02
   2.0623284e-03
   1.1931574e-03
   1.3142570e-03
   1.5124606e-03
   1.4598434e-03
   2.6215476e-03
   3.7139880e-03
   1.3129963e-03
   1.3950884e-03
   1.0918259e-03
   4.3223667e-03
   1.4882217e-02
   1.5955000e-03
   1.4777143e-03
   1.0427061e-03
   2.6046422e-03
   1.8429546e-03
   2.5718892e-03
   1.0939178e-03
   1.1897978e-03
   2.4938546e-03
   1.3099765e-03
   2.8408125e-03
   1.7153422e-03
   3.1801495e-03
   2.1930441e-03
   3.5325731e-03
   1.6828571e-03
   2.4441424e-03
   1.2636762e-03
   4.6681281e-03
   1.6015844e-03
   2.3507793e-03
   8.6598002e-03
   1.4201562e-03
   3.6530186e-03
   2.0212512e-03
   3.0562909e-03
   1.4814256e-03
   1.6294960e-03
   1.0172859e-01
   1.4100442e-03
   7.0059973e-03
   2.5525829e-03
   2.1027897e-03
   1.4912615e-03
   1.3274225e-03
   1.5514228e-03
   1.4960376e-03
   2.1826093e-03
   1.7077671e-03
   1.5700785e-03
   1.2452961e-03
   1.1285293e-03
   1.5754607e-03
   1.5805358e-03
   4.8111102e-02
   3.1304418e-03
   9.4288891e-02
   2.0459022e-03
   1.1526174e-03
   3.7626301e-03
   1.3032374e-03
   1.7469154e-03
   1.8175001e-03
   1.7297159e-03
   1.3755019e-03
   1.1768959e-03
   2.0126430e-03
   1.1180277e-03
   2.6988899e-03
   7.0831761e-03
   2.6968439e-03
   3.6538242e-03
   1.3832072e-03
   2.3721611e-03
   1.1635903e-03
   1.1993996e-02
   2.0020990e-03
   1.7248835e-03
   1.9956515e-03
   1.4478658e-03
   3.3767861e-03
   1.7956738e-03
   1.6569935e-02
   1.9355576e-03
   1.1241762e-03
   1.3017850e-03
   1.6045842e-02
   2.0818243e-03
   2.2665499e-03
   3.7301189e-03
   3.3066770e-03
   1.2316880e-03
   5.9702368e-03
   1.3163624e-03
   1.2626969e-03
   1.9223570e-03
   2.6676402e-03
   1.1369264e-03
   4.4198895e-03
   3.0458600e-03
   9.8469381e-03
   1.1128739e-03
   1.3325790e-03
   1.5042254e-03
   1.8552226e-03
   1.0836946e-03
   2.9013405e-03
   2.3508527e-03
   2.2431778e-03
   1.9580866e-02
   3.0561971e-03
   1.1945869e-03
   1.7355369e-03
   2.9124907e-03
   1.0639826e-03
   1.0620434e-03
   4.2039986e-03
   6.1323303e-03
   2.1238863e-03
   1.3536898e-03
   3.5483872e-03
   2.2109310e-03
   3.3170869e-03
   1.0773406e-03
   1.2623179e-02
   3.2721490e-03
   1.0069543e-03
   1.4546618e-03
   1.4619980e-03
   2.7940063e-03
   2.2357154e-02
   1.1278659e-03
   4.7717410e-03
   1.2121328e-03
   2.7947741e-02
   1.1461761e-02
   1.0594135e-03
   2.0343502e-03
   1.2516082e-03
   1.6612293e-03
   1.2679818e-02
   1.0388859e-03
   1.0959245e-03
   1.0834256e-03
   3.6181215e-03
   1.7445410e-03
   5.1122789e-03
   2.5838769e-02
   1.5488283e-03
   1.5518813e-03
   5.1309379e-03
   1.3683030e-03
   1.1869803e-03
   1.0958753e-03
   2.1121182e-03
   2.7840426e-02
   2.2105201e-03
   2.3751142e-03
   4.7799258e-03
   1.2120693e-03
   8.1774633e-03
   1.2764589e-03
   1.3565941e-03
   1.2527424e-03
   2.3394941e-03
   1.2983991e-03
   2.4600453e-03
   1.4618134e-02
   2.9800636e-03
   1.4295253e-03
   1.1718652e-03
   2.6283187e-03
   2.6774327e-03
   2.2420873e-03
   4.7523367e-03
   1.7964466e-03
   5.1380215e-03
   1.6459308e-03
   1.1665453e-03
   1.5288886e-02
   1.6334440e-03
   1.6534443e-03
   4.0304271e-03
   3.3078512e-03
   2.1517303e-03
   1.0816890e-03
   1.5569567e-03
   1.3752448e-03
   6.0115956e-03
   1.2653677e-03
   2.2522249e-03
   1.1944911e-03
   2.1248842e-03
   9.1651411e-03
   6.1305494e-03
   1.1816626e-03
   2.7097179e-03
   1.2813325e-02
   3.4689519e-03
   2.4774090e-03
   1.2624597e-02
   1.2528985e-03
   2.1305162e-03
   1.0915713e-03
   8.7130209e-03
   1.1137869e-03
   4.8133444e-03
   1.3946662e-03
   3.2855966e-03
   1.0533053e-03
   1.1838057e-03
   1.3701047e-03
   1.3378699e-03
   2.3979249e-03
   1.3584534e-03
   1.3046072e-02
   1.2653120e-03
   1.2613106e-03
   8.2388994e-03
   1.9532674e-03
   1.4962633e-03
   3.8741053e-03
   1.3094370e-03
   1.7345582e-03
   1.6537220e-03
   2.2768641e-03
   1.8433912e-02
   3.0797464e-03
   2.1741134e-03
   1.3094531e-03
   1.0157866e-03
   2.1363010e-03
   1.3519057e-03
   2.5259315e-03
   1.2869249e-03
   1.6673110e-03
   1.0611535e-03
   1.0945871e-02
   1.6779417e-03
   2.2640322e-03
   4.8661873e-03
   4.3198755e-02
   1.4306336e-03
   1.7803467e-03
   1.1330077e-03
   1.5403219e-03
   2.8218286e-03
   5.4487577e-03
   2.5243642e-03
   1.1276428e-03
   1.8765677e-03
   5.2452120e-03
   6.3320102e-03
   1.9371505e-03
   1.4220441e-03
   1.6894387e-03
   1.2566877e-03
   1.0300811e-03
   3.4702396e-03
   1.3497781e-03
   1.5922390e-03
   7.1752283e-03
   2.0628523e-03
   7.0260347e-03
   1.2772447e-03
   1.0493197e-03
   3.0028889e-03
   6.2873516e-03
   2.9703112e-03
   2.3369144e-03
   1.3588971e-03
   1.1489991e-03
   1.5825044e-03
   1.0076962e-03
   1.9819101e-03
   2.2700542e-03
   1.2800114e-03
   1.3997006e-03
   1.9708764e-03
   2.4718127e-03
   5.2329011e-03
   2.1982178e-03
   1.0973057e-03
   1.0131662e-03
   1.2669920e-03
   1.6760324e-03
   3.5412747e-03
   2.1358271e-03
   5.3817594e-03
   3.9318977e-02
   4.2600172e-03
   1.0483915e-03
   1.3355511e-03
   7.7418139e-03
   1.4247497e-03
   2.1830041e-03
   4.7658752e-03
   7.8506298e-03
   3.9507798e-03
   1.1860532e-03
   2.7529814e-03
   2.3637107e-03
   1.2994372e-03
   4.7946400e-03
   4.5711973e-03
   1.2692931e-03
   1.0104922e-03
   3.0605686e-03
   1.0889459e-03
   2.1962504e-03
   1.8138197e-03
   3.1842299e-03
   2.0415863e-03
   1.1447817e-03
   2.0498719e-03
   1.0648072e-03
   4.1387471e-03
   1.5810503e-03
   1.9993709e-03
   3.6336390e-03
   1.0352574e-03
   2.0100410e-03
   2.0610627e-03
   1.0945852e-03
   1.9997573e-03
   1.0884246e-03
   1.6231853e-03
   1.8312581e-02
   1.2005710e-03
   4.2503520e-03
   1.8048776e-03
   1.1977168e-03
   1.5843137e-03
   3.6331327e-03
   1.3079220e-03
   1.9076497e-03
   1.7327518e-03
   7.2426329e-03
   1.2503346e-03
   1.2921760e-03
   2.3230273e-03
   5.2452448e-03
   4.8432425e-03
   1.6499438e-03
   7.5754488e-03
   4.1734449e-03
   1.3666235e-02
   1.2038249e-03
   1.1646717e-03
   4.0390381e-03
   1.0126381e-03
   1.5400347e-03
   4.2283075e-03
   1.8297652e-03
   3.4033181e-03
   1.7121533e-03
   1.0856436e-03
   1.1188114e-03
   1.5559740e-03
   1.3327877e-03
   3.5925663e-03
   1.7270691e-03
   7.4248440e-03
   1.7513132e-03
   2.2701164e-03
   1.4270062e-03
   1.0259541e-03
   1.8030339e-02
   6.7337506e-03
   2.8516636e-03
   6.2642853e-03
   1.0851612e-03
   1.8157055e-02
   1.9024559e-03
   2.2014491e-03
   1.5660264e-02
   1.8428103e-03
   1.2443700e-03
   1.1769296e-03
   5.8804362e-03
   2.2473009e-03
   2.3900424e-03
   1.3899522e-03
   1.5372557e-03
   6.9966699e-03
   2.5329465e-03
   2.0124467e-03
   2.7953376e-03
   4.1954688e-03
   8.6871854e-03
   6.6670434e-03
   1.3714234e-03
   3.4788976e-03
   1.2609625e-03
   2.4127039e-03
   1.7290560e-03
   7.4262883e-03
   3.3198426e-03
   1.6946734e-03
   4.0050871e-03
   1.4604783e-03
   2.5787617e-03
   1.0933071e-03
   1.1149382e-03
   1.3410063e-03
   1.5623783e-03
   1.5796594e-03
   1.9186141e-03
   1.6610971e-03
   2.5950505e-03
   1.0457561e-03
   7.9803563e-03
   1.4691290e-03
   1.0642180e-03
   1.6389477e-03
   1.0931707e-02
   1.3111536e-03
   1.1736873e-03
   1.4064491e-03
   2.8893763e-03
   9.1960054e-03
   3.0879965e-03
   1.5195285e-03
   1.8432169e-03
   1.5888195e-03
   1.2524281e-03
   1.9922558e-03
   1.3388559e-03
   1.8557950e-03
   1.3221439e-03
   1.2294096e-03
   1.8958566e-03
   1.1297734e-03
   1.0030853e-03
   1.1137183e-03
   1.2323306e-03
   1.9155173e-02
   2.5870782e-03
   1.2278151e-03
   1.0634034e-03
   3.4200070e-03
   1.3788895e-03
   6.1471322e-03
   2.4187600e-03
   1.7199633e-03
   1.6527003e-03
   1.0559805e-03
   2.3881173e-03
   1.7877916e-03
   1.6063062e-03
   5.9306765e-03
   1.0597414e-03
   5.6719764e-03
   1.8536677e-03
   3.2031748e-03
   3.7345771e-03
   1.2374330e-03
   1.4884677e-03
   1.6448064e-03
   1.1936377e-03
   3.7590874e-03
   1.2287814e-03
   3.0807118e-03
   3.6927214e-03
   1.6073414e-03
   1.0766882e-03
   1.1165585e-03
   1.5317153e-03
   6.4883257e-03
   1.9926269e-03
   1.0066579e-03
   2.1864209e-03
   1.3172664e-03
   1.2486420e-03
   3.0098641e-03
   5.4023204e-03
   2.1253801e-02
   1.8306495e-03
   1.6229680e-03
   2.8806924e-03
   2.9060903e-03
   1.0378356e-03
   2.8827408e-03
   2.8592932e-03
   1.3122072e-03
   1.9287719e-03
   1.3779357e-03
   1.2930121e-03
   8.6701399e-03
   7.9304500e-03
   1.8295254e-03
   1.3227378e-03
   4.0855720e-03
   1.4940674e-03
   2.5237384e-03
   1.5555292e-03
   1.3705145e-03
   2.0133617e-03
   2.8638090e-03
   1.1313942e-03
   1.8506829e-03
   1.0352970e-03
   3.1968461e-03
   4.1208118e-02
   1.2793076e-03
   3.9440491e-03
   1.1483775e-03
   1.0585378e-03
   1.6797918e-03
   2.0875672e-03
   4.5486551e-03
   3.7537052e-03
   4.6823360e-03
   1.4382323e-03
   1.1879382e-03
   1.0197759e-03
   2.1780905e-03
   1.1318822e-03
   2.1409877e-03
   1.2821020e-03
   1.6090056e-03
   2.7783467e-03
   3.3910899e-03
   3.1058425e-03
   1.0317685e-03
   1.6787631e-03
   8.8607211e-03
   2.7455404e-02
   9.1949038e-03
   1.8682262e-03
   1.4088162e-03
   2.9179950e-01
   8.6110496e-03
   1.1794076e-03
   1.7077226e-02
   1.2753926e-03
   3.5551670e-03
   9.1672783e-03
   2.1341699e-03
   2.2743369e-03
   8.0899655e-03
   8.7982153e-03
   1.4907354e-03
   1.1543732e-03
   1.2652362e-03
   8.3722323e-03
   2.2761649e-03
   1.4591925e-03
   1.3054918e-03
   1.6947062e-03
   5.4498271e-03
   2.7195254e-03
   1.8488794e-03
   5.6588546e-03
   2.2740111e-03
   1.6703566e-03
   1.0527981e-03
   1.1831390e-03
   4.7723702e-03
   4.2848852e-03
   1.3655653e-03
   2.7237540e-03
   1.9000898e-03
   2.1295591e-03
   1.1171783e-03
   1.7691897e-03
   1.3183956e-03
   1.9818084e-03
   2.1576089e-03
   1.3210874e-03
   1.0928986e-03
   1.0482478e-03
   2.9111902e-03
   1.0867768e-03
   5.6971251e-03
   1.2672003e-03
   1.6894103e-03
   1.3849069e-03
   5.0363144e-03
   1.0418973e-03
   1.0755852e-03
   2.0504502e-03
   2.6351802e-03
   1.0611117e-03
   2.5957326e-03
   8.1525200e-03
   4.2318182e-03
   1.0310042e-03
   1.9044798e-03
   3.7828855e-03
   1.8684706e-03
   2.7948551e-03
   1.8010608e-03
   5.2371064e-03
   1.6545098e-03
   1.0933361e-03
   4.6557188e-03
   1.4215660e-03
   3.2363984e-02
   3.0808462e-03
   1.4675365e-03
   1.6590632e-03
   1.3544753e-03
   1.4608158e-03
   7.2764224e-02
   8.6158043e-03
   1.0270361e-03
   1.0307943e-03
   2.2662774e-03
   1.8720882e-03
   2.2352150e-03
   1.6162278e-03
   8.5789931e-03
   3.8347855e-03
   1.6046314e-03
   2.3957394e-03
   1.1968660e-03
   5.2651730e-03
   1.1377631e-03
   3.6149825e-03
   1.5537560e-03
   1.1184708e-03
   3.3074623e-03
   2.9159192e-02
   1.0425012e-03
   1.7405610e-03
   8.8199882e-03
   1.7711107e-03
   1.6513668e-03
   1.2386086e-03
   1.0844114e-03
   1.1644794e-03
   1.6449743e-03
   1.2164488e-03
   5.4956653e-03
   3.3144232e-03
   1.6019674e-03
   1.7005714e-02
   1.4493070e-03
   2.0475736e-02
   6.7973587e-03
   3.5242669e-03
   1.6803995e-03
   2.7671883e-03
   3.0121224e-03
   1.3262176e-03
   1.1561218e-03
   1.2062988e-03
   1.4745178e-03
   3.1769421e-03
   1.1331128e-03
   2.3694964e-02
   2.7910622e-03
   1.6658091e-03
   2.0462570e-03
   1.6877928e-03
   1.9765118e-03
   2.9068335e-03
   8.3894260e-03
   1.0028537e-03
   1.1893856e-03
   1.0297692e-03
   1.1939796e-03
   1.2551850e-03
   1.1573480e-03
   1.1442090e-03
   1.4600218e-03
   2.5905240e-03
   2.6112791e-03
   1.6829988e-03
   1.4922463e-03
   1.4971147e-03
   4.5121010e-03
   2.1286625e-03
   2.6212809e-01
   1.0308365e-03
   1.1063790e-03
   1.1896791e-03
   1.2972015e-03
   2.0266449e-03
   1.4760797e-03
   1.3669720e-03
   2.4670481e-03
   2.6756435e-03
   2.5787806e-03
   1.7975283e-03
   1.2365410e-03
   5.1150545e-03
   1.6047331e-03
   1.0307257e-03
   1.2102827e-03
   2.3582705e-03
   1.2797947e-03
   2.2709336e-03
   1.1844100e-03
   4.7502624e-03
   1.0203146e-03
   2.7688648e-03
   1.3728790e-03
   1.6427560e-03
   2.0593523e-03
   3.0594569e-03
   1.0023372e-03
   7.7574735e-03
   5.4078873e-03
   1.7261756e-03
   6.2382639e-03
   2.5374324e-03
   1.6669007e-03
   1.5798633e-03
   8.4226107e-03
   5.6782930e-03
   2.2574177e-03
   6.4012880e-03
   2.1667175e-03
   1.2217104e-03
   3.0627860e-03
   1.2248971e-03
   1.7259656e-03
   1.0130470e-03
   1.4161706e-03
   1.1626425e-03
   2.7364324e-03
   1.5247052e-03
   1.8677356e-03
   2.8224460e-03
   1.0931341e-03
   2.5703655e-03
   9.4485425e-03
   3.2249580e-03
   2.5976378e-03
   1.6856792e-03
   3.1445590e-03
   3.6164755e-03
   1.5780065e-03
   2.0346234e-03
   3.2759340e-03
   3.2557996e-03
   2.1133342e-03
   1.2116822e-03
   1.8076251e-03
   1.4104524e-03
   5.3016620e-03
   1.7656447e-03
   1.7877692e-02
   3.5636739e-03
   1.6075144e-03
   1.5369768e-03
   1.0509453e-03
   1.2215785e-03
   2.9849217e-03
   1.3086946e-03
   1.6843181e-02
   3.4347965e-03
   1.9187524e-03
   1.1616476e-02
   2.2339532e-03
   1.1119355e-03
   1.2097751e-03
   1.1100364e-03
   4.6769299e-03
   2.4644338e-03
   1.1936441e-03
   1.3038732e-03
   1.0117948e-03
   1.6357851e-03
   3.8647562e-03
   9.6883227e-03
   2.0893713e-03
   1.9524843e-03
   1.5138120e-02
   1.1288378e-03
   1.6381500e-03
   9.6369778e-03
   1.2159859e-03
   1.4251467e-03
   5.7820279e-03
   1.6274657e-03
   1.1473131e-03
   1.5997845e-03
   2.3343287e-03
   1.0714004e-03
   1.1350588e-02
   2.0083390e-03
   2.2729020e-03
   1.0928441e-03
   6.7366899e-02
   3.0543100e-03
   1.2628120e-03
   2.1674901e-03
   5.3039620e-03
   1.2948558e-03
   1.0283787e-03
   1.9772187e-03
   2.7159282e-03
   2.0995675e-03
   1.4397413e-03
   3.6020299e-03
   1.4652368e-03
   2.9772200e-03
   1.2318229e-03
   4.2160129e-03
   1.5508887e-03
   2.4656973e-03
   2.4743083e-03
   7.7519590e-03
   1.2495465e-03
   1.1353074e-03
   2.8475729e-03
   5.1586186e-03
   2.1165308e-03
   1.1318706e-03
   2.2267039e-03
   2.8261360e-03
   1.6244777e-03
   1.2022348e-03
   2.3221641e-02
   2.0188399e-03
   2.8593183e-03
   4.7682330e-03
   2.3875917e-03
   1.0731906e-03
   7.8370066e-03
   1.1292194e-03
   6.1719477e-03
   1.6490286e-03
   1.9459476e-03
   1.1911249e-03
   1.0118376e-03
   1.0728569e-03
   1.2214453e-02
   1.8818222e-03
   3.2953059e-03
   1.2087301e-03
   1.2596261e-03
   1.9790588e-03
   1.9908473e-03
   1.1790833e-03
   1.2461607e-03
   1.4249292e-03
   5.8369087e-03
   1.0345304e-02
   1.0929332e-03
   3.5532140e-03
   1.7406667e-03
   7.3648892e-03
   1.9289759e-02
   1.7946641e-03
   1.2128397e-03
   1.9523399e-03
   2.0858800e-03
   1.3442275e-03
   1.3936079e-02
   1.6903051e-03
   1.8890926e-03
   1.5351956e-03
   1.7973051e-03
   1.5414863e-03
   1.0766710e-03
   3.0140595e-03
   1.7130935e-02
   7.4714403e-03
   1.6383012e-03
   1.7990238e-03
   1.4824806e-03
   1.5520007e-03
   1.7814542e-03
   1.7631022e-03
   1.1529281e-03
   1.4205265e-03
   1.3652175e-03
   2.9644533e-03
   1.0738864e-02
   1.4685328e-03
   1.9836245e-03
   1.1171485e-03
   3.2007688e-03
   1.5709059e-03
   1.7096446e-03
   1.6051596e-03
   3.4731047e-03
   1.2456755e-03
   1.1789209e-03
   1.4392722e-03
   1.0870725e-03
   2.3762992e-03
   2.8259960e-02
   1.2983244e-03
   1.8782303e-03
   3.5024631e-03
   3.1848900e-03
   1.7120160e-03
   2.4334087e-03
   1.2742073e-03
   3.8234809e-03
   1.6669571e-03
   2.6488610e-03
   1.3621425e-03
   3.3702154e-03
   2.8426980e-03
   2.2253938e-03
   1.6178340e-03
   2.3168664e-03
   1.6334481e-03
   1.4019810e-03
   6.3341303e-03
   2.4432483e-03
   1.3440242e-03
   1.9078813e-03
   2.2447901e-03
   1.1604675e-03
   1.4410072e-03
   1.7234919e-03
   2.1464293e-03
   1.6118121e-03
   1.4149638e-03
   1.2111351e-03
   1.5777297e-03
   1.2225562e-03
   1.2773056e-03
   1.0495640e-03
   4.1195912e-03
   6.2027986e-03
   1.3346687e-03
   1.7406981e-03
   1.5817738e-03
   5.8132113e-03
   1.6761353e-03
   1.2112257e-02
   1.2917922e-02
   4.5057567e-03
   4.3719195e-03
   4.5575906e-03
   1.9929005e-03
   1.0408510e-03
   4.6472937e-03
   1.2971869e-03
   1.8109777e-03
   7.7083279e-03
   2.2087867e-03
   3.0412159e-03
   2.3340380e-03
   2.6845332e-03
   1.3808362e-03
   6.6196220e-03
   1.3583228e-03
   1.0635747e-03
   1.0119282e-03
   1.7764162e-03
   1.4815738e-03
   2.2081533e-03
   3.1877114e-03
   2.7167990e-03
   1.0389617e-03
   1.2244155e-03
   1.0952914e-03
   1.8997368e-03
   2.7252372e-03
   2.9989007e-03
   1.4439023e-03
   2.8038848e-03
   3.6158835e-02
   1.0127324e-03
   2.3433092e-03
   1.4420340e-03
   2.8245550e-03
   1.1268739e-03
   2.3873234e-03
   1.9643330e-03
   3.4242663e-03
   3.0498893e-03
   1.0277250e-03
   1.5726196e-03
   1.2316493e-03
   8.1938916e-03
   1.1983751e-03
   2.7313935e-03
   1.4165273e-03
   1.2177597e-03
   1.6601445e-03
   1.0100019e-03
   1.8138385e-03
   1.4688060e-03
   1.9459356e-03
   3.6919122e-03
   1.3695895e-03
   2.0028928e-03
   2.0614147e-03
   1.0411676e-03
   1.4279202e-03
   1.9151227e-03
   2.3711716e-03
   3.4668521e-03
   3.0395455e-03
   1.0980559e-03
   1.2885340e-03
   1.4513501e-03
   2.0571805e-03
   2.5668710e-03
   1.8911306e-03
   3.1669031e-03
   1.9060609e-03
   1.1614693e-03
   3.4589104e-03
   1.2863695e-03
   3.9899375e-03
   4.7387866e-03
   2.5225995e-03
   3.6064535e-03
   2.3768604e-03
   4.9484089e-03
   1.9725139e-03
   1.9738704e-03
   5.8150229e-03
   6.1173831e-03
   1.0511811e-03
   1.5244148e-03
   2.1407264e-03
   1.4032772e-03
   1.4217986e-03
   1.3848310e-03
   4.0874732e-03
   3.5816644e-03
   1.4553623e-03
   2.4109455e-03
   1.2224723e-03
   1.3339068e-03
   1.0622069e-03
   1.0700523e-03
   1.4451868e-03
   1.0432137e-03
   8.6304627e-03
   2.2838086e-03
   1.0949971e-03
   1.3201439e-03
   3.7144477e-03
   1.9107686e-03
   1.8797410e-03
   2.3157647e-03
   1.1451564e-03
   1.0693186e-03
   2.7129837e-03
   1.6306129e-02
   1.0777384e-02
   4.0927300e-03
   1.2451898e-03
   2.1763643e-03
   1.6649173e-01
   2.4327071e-03
   1.2818763e-03
   1.0909692e-03
   1.2878855e-03
   2.6839401e-03
   1.3521268e-03
   2.2914643e-03
   1.5863138e-03
   1.2426873e-03
   1.2595880e-03
   2.7180055e-03
   1.2990173e-03
   4.9235849e-03
   1.4677756e-03
   1.3853301e-03
   5.4203367e-03
   1.4779998e-03
   8.8174206e-03
   1.5927409e-03
   2.1112069e-03
   1.1779949e-03
   1.0062474e-03
   1.7476785e-03
   1.7500675e-03
   2.5256422e-03
   1.7989723e-03
   1.0496558e-03
   4.3465623e-03
   2.7627307e-03
   1.0804523e-03
   1.1598512e-03
   1.2213290e-03
   2.1892778e-03
   9.0040159e-03
   1.4929368e-03
   1.6213050e-03
   2.9850458e-02
   1.0654525e-03
   1.2286354e-03
   7.7772051e-03
   1.9265867e-03
   1.1472286e-03
   1.0608713e-03
   3.0946834e-02
   4.6245342e-03
   1.4713162e-03
   1.1166660e-03
   2.3496699e-03
   1.7441108e-03
   1.5268708e-03
   4.0799676e-03
   1.0476004e-03
   4.9239034e-03
   2.5238259e-03
   4.9385292e-03
   1.0736725e-02
   1.1231621e-03
   3.0069325e-03
   1.1405733e-03
   2.4006756e-03
   1.1001472e-03
   4.8217803e-03
   9.0816233e-03
   5.3195406e-03
   1.9997137e-03
   4.2865566e-03
   3.8777116e-03
   2.1962216e-03
   4.1578006e-03
   1.5857324e-03
   1.6785991e-03
   1.5067332e-03
   1.0942874e-03
   1.8162366e-03
   1.5172713e-03
   2.5406966e-03
   1.1019943e-03
   2.6738538e-03
   2.0093932e-03
   1.0465572e-03
   5.2470659e-03
   1.1719259e-03
   1.4362096e-03
   1.1434996e-03
   1.3432387e-03
   1.0726385e-03
   1.4206886e-03
   1.0205517e-03
   1.9342522e-03
   1.4509369e-02
   1.5395704e-03
   3.6428532e-02
   7.9760400e-03
   1.2513776e-02
   1.0880776e-03
   1.4858433e-02
   1.9476287e-03
   2.8445211e-03
   6.6940277e-03
   1.1489948e-02
   2.1579831e-02
   1.7645727e-03
   2.6904044e-03
   3.0572830e-03
   1.7222075e-03
   2.1042154e-03
   1.1936587e-03
   1.2382210e-03
   1.0404672e-03
   7.6551288e-03
   1.2921739e-03
   4.1132553e-03
   2.4338860e-03
   1.0798302e-03
   1.5992047e-03
   6.6728416e-03
   7.6950668e-03
   4.8618616e-03
   3.3920108e-03
   3.6486640e-03
   1.8287348e-02
   2.5500534e-03
   5.9976598e-03
   1.0504782e-03
   1.0788571e-03
   3.6650466e-03
   2.4407806e-03
   1.6459490e-03
   1.1850624e-03
   1.4980212e-03
   1.1570160e-03
   1.0601523e-03
   1.3555067e-03
   2.4279973e-03
   1.0169375e-03
   4.6286147e-03
   1.9282283e-03
   3.6758108e-03
   1.2542127e-03
   9.9030784e-03
   1.6860910e-03
   1.1281914e-03
   1.6069066e-03
   1.1679206e-03
   9.0941876e-03
   1.9038367e-03
   1.3001439e-03
   3.2316972e-03
   1.4489765e-03
   2.6022963e-03
   1.1553992e-03
   2.2192339e-03
   1.5488135e-03
   1.2618906e-03
   2.3138788e-03
   1.1741773e-03
   1.7973077e-03
   1.0326907e-03
   2.3859078e-03
   1.2447346e-03
   2.5616926e-03
   1.0460226e-03
   1.3608668e-03
   1.6440529e-03
   2.6703902e-03
   1.0755539e-03
   7.6633126e-02
   3.4383090e-03
   1.1303911e-03
   2.6425331e-03
   1.8190815e-03
   1.2286258e-02
   6.0494214e-03
   1.8138390e-03
   6.2802267e-01
   1.6713973e-03
   1.3855241e-03
   1.2065082e-03
   1.5351654e-03
   1.5664763e-03
   2.5995924e-03
   1.5482255e-03
   1.5586658e-03
   2.1258118e-02
   1.2821337e-03
   1.3291351e-03
   1.8345517e-03
   1.0645857e-02
   2.3361859e-03
   1.0980673e-03
   3.5476941e-03
   2.9427423e-03
   4.8641231e-03
   2.6106204e-03
   1.4619237e-03
   1.7974057e-03
   1.3169596e-03
   9.4880414e-03
   7.8127503e-01
   1.2066479e-03
   3.6629600e-03
   3.1191842e-03
   6.2607623e-03
   2.0107695e-02
   2.2225096e-03
   1.0235088e-02
   1.9935610e-03
   2.8246070e-03
   1.5137684e-03
   1.8708452e-03
   1.6380307e-03
   1.6415514e-03
   2.0490684e-03
   1.2542336e-03
   1.0589292e-03
   1.4131807e-03
   1.7023158e-03
   1.8309670e-03
   2.4337041e-03
   2.0225246e-03
   1.1205266e-03
   5.2779013e-03
   2.4060504e-03
   1.1339909e-03
   2.8371672e-03
   1.2165081e-03
   1.2816669e-03
   1.4862998e-03
   2.5076964e-03
   7.5522979e-03
   1.7012186e-03
   5.2283927e-03
   5.4457892e-03
   3.5111934e-02
   1.5402231e-02
   3.3441037e-02
   2.1595782e-03
   4.7158283e-03
   1.4388840e-02
   6.4474781e-03
   6.9172422e-03
   1.0472384e-02
   1.6366213e-03
   3.1902197e-03
   2.2118555e-03
   1.6184948e-03
   1.3841988e-03
   1.8445054e-02
   2.4596296e-03
   2.6261415e-03
   4.9320325e-03
   1.0053477e-03
   6.9613556e-03
   1.3434295e-03
   1.2560497e-03
   1.3315060e-03
   9.0664499e-03
   1.2331104e-03
   1.4418891e-03
   2.4143899e-03
   4.2780241e-03
   1.0748260e-03
   3.4951888e-03
   2.1524318e-03
   1.6754348e-03
   2.7933000e-03
   1.6234043e-03
   1.1639512e-03
   1.2731129e-03
   1.1266961e-03
   1.7452645e-03
   3.1652125e-03
   1.5918242e-03
   5.7191723e-03
   2.6990599e-03
   1.6171237e-03
   1.3087841e-03
   1.7379082e-03
   1.1723001e-03
   1.4478015e-03
   1.2611360e-03
   2.8801367e-03
   1.2912870e-03
   3.0566656e-03
   2.2647836e-03
   1.2668420e-03
   1.0725744e-03
   3.3732978e-03
   1.7584192e-03
   1.7187890e-03
   4.0770812e-03
   1.0891733e-03
   2.4421696e-03
   4.1859546e-03
   1.9857159e-03
   1.4327313e-03
   4.6361880e-03
   6.1691315e-03
   1.7678164e-03
   1.7727050e-03
   1.5142744e-03
   3.8998353e-03
   1.6915935e-03
   1.7764220e-03
   2.2982965e-03
   2.6855111e-03
   1.5258334e-01
   1.5424543e-03
   6.2523783e-03
   1.2596107e-03
   2.4790279e-03
   3.0742672e-03
   1.7301018e-03
   2.4329091e-03
   9.3696186e-03
   1.0467085e-03
   1.9312273e-03
   1.4211789e-03
   8.3901379e-03
   2.5415276e-03
   1.0935651e-03
   1.5903219e-03
   2.4080460e-03
   1.1838019e-03
   1.2196816e-03
   1.3011451e-03
   1.4323124e-03
   1.6506022e-03
   8.6280686e-03
   2.8697130e-03
   2.0280949e-03
   2.6285538e-03
   4.2167461e-03
   3.4324956e-03
   1.8063183e-03
   2.1110405e-03
   1.0305906e-02
   1.6449440e-03
   1.9499721e-03
   2.9566102e-03
   1.4488341e-03
   1.0043696e-03
   1.7247726e-02
   1.8165716e-03
   1.3112262e-02
   1.8888993e-03
   2.6202307e-03
   1.2126221e-03
   2.4902066e-03
   1.0884000e-03
   1.2944616e-03
   1.0426180e-03
   2.1581374e-03
   1.2727595e-03
   1.1815161e-03
   1.5591935e-03
   1.3432064e-03
   1.0168567e-03
   1.6561238e-03
   1.2751092e-02
   1.5101335e-03
   3.8297878e-03
   1.5558049e-03
   4.1325501e-03
   1.1947755e-03
   1.1168460e-03
   1.5946089e-03
   1.2246116e-03
   1.8571199e-03
   1.7012147e-03
   1.3926527e-03
   1.5477669e-03
   3.0707950e-03
   1.9513624e-03
   1.0696191e-03
   3.3168017e-03
   1.0180943e-03
   1.3389206e-03
   3.2057679e-03
   1.3646665e-03
   2.3250228e-03
   3.3618281e-03
   1.1668326e-03
   3.0856596e-03
   1.9529649e-03
   1.6601201e-03
   2.2625472e-03
   1.4254805e-03
   2.9907224e-03
   1.0814500e-03
   1.5677383e-03
   1.1691946e-03
   4.2062651e-03
   8.3178930e-03
   2.3226433e-03
   3.2408882e-03
   4.4487596e-03
   1.9326961e-03
   2.6650365e-03
   5.9742437e-03
   3.7474661e-03
   1.4534099e-03
   3.7874837e-03
   2.3163110e-03
   1.3234105e-03
   1.0772167e-03
   3.8738455e-03
   2.7989358e-03
   1.1195239e-03
   3.7239750e-03
   1.8648779e-03
   1.1458081e-03
   2.1975367e-03
   3.1546271e-03
   2.5511851e-03
   4.6348235e-03
   1.0288887e-03
   5.7799212e-03
   1.1317716e-03
   2.8682454e-03
   3.5786733e-03
   2.1862825e-03
   1.2329389e-03
   1.0997184e-03
   6.4181690e-03
   1.4623790e-03
   1.2677056e-03
   1.4488357e-03
   1.1672409e-03
   1.7182795e-02
   4.0965919e-03
   1.3890453e-03
   2.9521231e-03
   1.6378069e-02
   1.3028782e-03
   1.0862316e-03
   1.2415746e-03
   4.2115588e-02
   3.3760626e-03
   1.6170882e-03
   9.4229718e-03
   1.3402718e-03
   1.8038941e-03
   1.5419293e-03
   1.2431797e-03
   1.1705809e-03
   1.6517736e-03
   1.0921371e-03
   1.4055255e-03
   1.1307184e-03
   2.3524445e-03
   7.3906698e-03
   3.6967408e-03
   3.8983415e-03
   3.7121127e-03
   3.5493359e-03
   1.0384881e-03
   4.6269009e-03
   1.3079750e-03
   3.7319071e-03
   2.0151916e-03
   1.0315121e-03
   1.4705098e-03
   6.1095938e-03
   5.0000526e-03
   4.5984327e-03
   6.3132986e-02
   1.1940420e-03
   1.6080748e-03
   1.0487100e-03
   1.1711765e-03
   1.0427011e-03
   1.7165236e-03
   2.3665408e-03
   1.4844238e-03
   6.3640337e-03
   2.1864848e-03
   1.3495037e-03
   5.2913363e-03
   1.0161934e-03
   1.0798667e-03
   1.9887523e-03
   2.2244586e-03
   1.0032676e-02
   1.7177594e-03
   1.6099163e-03
   3.8527280e-03
   1.3357484e-03
   2.7498881e-03
   2.2009852e-03
   3.1885440e-03
   2.9940348e-03
   1.3581940e-03
   3.1180884e-03
   1.0741232e-03
   1.9537287e-03
   1.2189571e-03
   1.1358094e-03
   1.8129916e-03
   1.2959100e-03
   1.7740944e-02
   1.9451610e-03
   1.5015113e-03
   1.1298129e-03
   1.0454948e-02
   5.2901864e-03
   1.9853014e-03
   1.5929834e-03
   5.8697844e-03
   1.2974599e-03
   1.6069875e-03
   1.0051615e-03
   1.2224769e-03
   1.5350753e-03
   2.7706887e-03
   1.2008935e-03
   1.0986532e-03
   2.9520952e-03
   3.4374732e-03
   1.1892554e-03
   2.6546488e-03
   1.2756317e-02
   2.2493300e-03
   2.1564441e-03
   1.7287065e-03
   2.2098149e-03
   9.0868476e-03
   1.7731289e-03
   2.3666041e-03
   1.2306345e-03
   5.2589638e-03
   1.4923596e-02
   3.5526924e-03
   1.1044522e-03
   1.2512553e-03
   1.6128804e-03
   4.6264185e-03
   3.2602478e-03
   1.5952121e-03
   1.3815421e-03
   1.4036933e-03
   1.4416960e-03
   7.0710273e-03
   1.0875803e-03
   3.3782390e-03
   2.8582776e-03
   1.3576026e-03
   2.9387141e-03
   3.2861476e-03
   1.6366868e-03
   1.0753578e-02
   1.1864396e-03
   7.9078006e-03
   3.2713467e-03
   1.1989273e-03
   1.9892801e-03
   1.1032427e-03
   2.0827677e-03
   1.5745441e-03
   1.1162619e-03
   2.7553369e-03
   2.7683919e-03
   1.1850750e-03
   1.0241378e-03
   2.5724025e-03
   2.0661076e-03
   1.7955810e-03
   2.9541045e-03
   2.4618259e-03
   1.2132994e-03
   6.0428321e-03
   8.5945698e-03
   1.1747289e-03
   1.2182759e-03
   5.6688362e-03
   1.0201383e-03
   1.2118312e-03
   2.7683164e-03
   1.2063608e-03
   6.2217623e-03
   2.8911844e-03
   1.1769234e-03
   1.2432991e-03
   3.3620887e-03
   6.3913350e-03
   1.5506314e-03
   1.7563621e-03
   1.2439704e-03
   7.2772054e-03
   1.5587487e-03
   2.1912378e-03
   2.6423865e-03
   3.1607857e-03
   2.1341325e-03
   1.1568698e-03
   1.2143503e-03
   4.5676931e-02
   1.4157963e-03
   1.0744544e-03
   1.8284866e-03
   1.2781004e-03
   1.6081086e-03
   1.0657133e-03
   2.1723100e-03
   1.8226334e-02
   1.0942792e-03
   1.2134795e-03
   4.3082298e-03
   1.0860901e-03
   1.6196029e-03
   1.9275817e-03
   2.5932611e-03
   1.9027054e-01
   1.3855576e-03
   1.5859766e-03
   1.0426699e-03
   1.7254054e-03
   4.6793801e-03
   8.5234569e-03
   1.4367588e-03
   1.0878022e-03
   4.0598499e-03
   5.4606047e-03
   1.2153391e-03
   9.5715304e-03
   1.2884765e-03
   1.2773458e-03
   1.8679584e-03
   6.4708124e-03
   1.0454599e-03
   3.4038451e-03
   1.4517709e-03
   3.7427787e-03
   4.7239278e-03
   1.1098621e-03
   1.0761875e-03
   1.1410657e-03
   2.4817796e-03
   1.3739269e-03
   1.9625535e-03
   2.4193937e-03
   1.0717185e-03
   1.7039328e-03
   2.9849622e-03
   1.4738888e-03
   2.2679674e-03
   5.7128168e-03
   1.8209618e-03
   4.0100431e-03
   2.4006166e-03
   1.6110976e-03
   2.1396883e-03
   1.0251936e-03
   1.1781088e-03
   1.4854848e-03
   1.2225661e-03
   1.1613433e-03
   1.7838932e-03
   8.2776672e-03
   5.9862792e-01
   1.1514455e-03
   1.6790300e-03
   1.8086802e-03
   1.2014249e-03
   4.0423836e-03
   2.3405049e-03
   2.2068880e-03
   1.9597729e-03
   1.1453628e-03
   1.1545464e-03
   3.5684494e-03
   1.5013798e-02
   1.6859510e-02
   1.2492622e-03
   1.4930128e-03
   1.6323373e-03
   1.0858674e-03
   3.6916354e-03
   1.2071324e-03
   2.2459614e-03
   1.1739858e-03
   2.2523800e-03
   1.9338417e-03
   5.2848988e-03
   8.5884166e-03
   3.9219502e-03
   2.0774783e-03
   1.2155026e-03
   1.7664845e-03
   2.1144355e-02
   1.0611730e-03
   2.0830825e-03
   2.5802581e-03
   1.6415553e-03
   4.7576841e-03
   1.0396853e-03
   2.4583096e-03
   2.0575681e-03
   1.0527305e-03
   1.3336179e-02
   1.0418085e-03
   3.0119591e-03
   2.5455189e-03
   1.1699838e-03
   3.0635130e-03
   1.7403650e-01
   2.0496580e-03
   1.0031979e-03
   3.2441791e-03
   1.1676524e-03
   1.3408706e-03
   2.0926140e-02
   1.4204192e-03
   1.4752707e-03
   1.2894897e-03
   2.1966372e-03
   1.0444624e-03
   1.5979741e-03
   9.2418609e-03
   2.6042817e-03
   1.7263701e-03
   1.8631358e-03
   3.3006710e-03
   1.2536514e-03
   1.2084451e-03
   1.1261070e-03
   1.2765980e-03
   6.8623599e-02
   1.0794723e-03
   2.6903096e-03
   1.2168173e-03
   1.0906799e-03
   2.4399856e-03
   1.1788334e-03
   1.3785452e-03
   1.1357577e-02
   1.0806723e-03
   1.0237033e-03
   3.9312162e-03
   2.8098669e-03
   1.0132351e-03
   2.2327464e-03
   4.3466535e-02
   2.4384175e-03
   2.3601019e-03
   1.0953906e-03
   1.6104179e-03
   1.2585520e-03
   3.4094771e-03
   1.6253247e-03
   2.2541344e-03
   2.2812592e-03
   1.6024513e-03
   1.2196850e-03
   5.9800774e-03
   3.8530703e-03
   1.8063464e-03
   3.6107083e-03
   1.0572632e-03
   1.3781195e-03
   2.5538630e-03
   2.8626269e-03
   1.0595791e-03
   1.4070449e-03
   2.9176741e-03
   1.9582066e-03
   1.5359667e-03
   4.9821258e-03
   1.2233499e-03
   2.8211480e-03
   1.1401769e-03
   1.0115409e-03
   1.8783947e-03
   2.5063405e-03
   2.5031654e-03
   1.2590436e-03
   4.9751069e-03
   9.3854115e-03
   3.0330245e-03
   1.0423150e-03
   3.1362912e-03
   1.2314995e-03
   4.3193787e-03
   2.7448116e-03
   3.5922962e-03
   2.5314486e-03
   3.8974372e-02
   1.0726812e-03
   1.2104814e-03
   2.1165569e-03
   2.1870886e-03
   1.3448648e-03
   1.2428271e-03
   2.0608767e-03
   1.7265052e-03
   1.4578052e-03
   1.0650802e-03
   1.0359900e-03
   5.8111712e-03
   2.6077184e-03
   3.6015226e-03
   5.4968869e-03
   4.4808441e-03
   1.1800087e-03
   1.0834695e-03
   1.8651115e-03
   1.6193786e-03
   1.6573897e-03
   1.0525572e-03
   2.5395903e-01
   1.8806013e-03
   1.4932521e-03
   1.4363849e-03
   8.0058546e-03
   1.6568143e-03
   1.9148385e-03
   6.2246472e-03
   2.0890805e-03
   3.7159228e-02
   1.1115060e-03
   7.5842171e-03
   1.3723720e-03
   2.0794761e-03
   1.0849282e-02
   1.6277833e-03
   1.7949710e-03
   1.4147479e-03
   1.0150388e-03
   1.2004573e-03
   4.3876239e-03
   3.8039326e-03
   3.1901829e-03
   2.4914137e-03
   1.7866210e-03
   1.3786131e-03
   2.8518261e-03
   1.1988292e-03
   1.3285001e-03
   1.7284694e-03
   1.6469789e-03
   1.2026819e-03
   2.7877277e-03
   2.4545117e-03
   2.0691299e-03
   1.7048924e-03
   1.0264221e-03
   4.7665071e-03
   1.1293633e-03
   1.8378332e-03
   4.3266881e-03
   1.6218564e-03
   1.2766209e-03
   1.2829410e-03
   2.0386654e-03
   2.3373715e-03
   1.0755763e-03
   1.7658924e-03
   1.8455407e-03
   1.0598993e-03
   1.5628707e-03
   1.4522764e-03
   2.8402972e-03
   1.4888014e-03
   4.6632489e-03
   2.6105245e-02
   1.1465745e-03
   1.0740391e-03
   5.0361084e-02
   1.4151694e-03
   2.0802115e-01
   1.0487295e-02
   1.0658500e-03
   1.4734294e-03
   1.6284602e-03
   3.4201398e-03
   3.4173270e-03
   1.0839073e-02
   3.7006142e-03
   1.0351101e-03
   3.4795793e-03
   1.4419459e-03
   4.7338812e-03
   1.5880138e-03
   2.6342576e-03
   1.4678949e-03
   1.3041500e-03
   1.5464749e-03
   3.0807246e-03
   2.0361277e-03
   5.6592479e-03
   1.3756947e-03
   7.7369624e-02
   1.1296518e-03
   1.1491244e-02
   4.3913867e-03
   2.4150705e-03
   2.7418992e-03
   2.4722475e-03
   2.8928428e-03
   3.1677156e-03
   1.1495163e-03
   1.5209023e-03
   8.3670394e-03
   1.6125758e-03
   4.7407138e-03
   1.9970762e-03
   1.2048903e-03
   1.0551360e-03
   1.4335707e-01
   1.5025464e-02
   1.5483937e-03
   3.0349086e-03
   1.6157146e-03
   1.0533434e-02
   1.0808582e-03
   3.1097410e-03
   1.2247740e-03
   1.1144444e-03
   1.2423134e-03
   1.3031099e-03
   1.5031049e-03
   1.7072952e-03
   3.3389519e-03
   1.4140643e-03
   1.3752454e-02
   4.5883294e-03
   1.4550440e-03
   1.5499809e-03
   7.3937848e-03
   1.3013044e-03
   1.3575167e-03
   7.1364146e-03
   1.0659249e-03
   3.3677507e-03
   2.0668292e-03
   6.5117104e-03
   1.4041331e-03
   3.1756667e-03
   2.8058031e-03
   1.2812703e-03
   2.7443370e-03
   1.2522943e-03
   3.2920655e-03
   2.5090362e-03
   2.0904051e-02
   1.1151677e-03
   1.6605222e-03
   2.7975011e-03
   1.4224853e-03
   1.4415534e-03
   6.9984567e-03
   2.3543488e-03
   1.7569924e-03
   2.1213708e-03
   1.4448017e-03
   1.6261345e-03
   2.2190331e-03
   4.1942257e-03
   2.7383377e-03
   1.1355728e-03
   1.7818329e-03
   5.9140557e-03
   3.4366021e-03
   2.1583413e-03
   1.3143513e-03
   2.4502857e-02
   5.8178760e-03
   1.8270807e-03
   1.1596159e-03
   4.9510724e-02
   1.5774428e-03
   1.2349052e-03
   1.4377711e-03
   1.4806675e-03
   1.0474266e-03
   1.1702268e-03
   2.3315657e-03
   2.8758350e-03
   2.2696196e-03
   2.1883358e-03
   1.1943461e-03
   1.2846219e-02
   1.0887210e-03
   6.1642304e-03
   1.0134302e-03
   2.8784259e-03
   1.4619936e-03
   1.1748759e-03
   1.1157129e-03
   1.2319810e-03
   9.5514361e-03
   1.2201121e-02
   2.5068778e-03
   1.3217766e-03
   6.4142513e-03
   1.5910807e-02
   1.1183810e-03
   7.1415381e-03
   5.7993844e-03
   2.1579543e-03
   6.4860180e-03
   2.0708803e-03
   1.7295340e-03
   1.8501880e-03
   1.4349537e-03
   1.9748827e-03
   1.0852306e-03
   3.9444051e-03
   1.6044639e-03
   1.3679560e-03
   1.2408467e-03
   1.4928660e-03
   5.4173949e-03
   1.2958898e-03
   1.8782536e-03
   3.1083097e-03
   1.9771663e-03
   2.5521776e-03
   1.3899416e-03
   1.0659088e-03
   3.2627589e-03
   2.7707355e-03
   4.7570250e-03
   1.4748666e-03
   2.8208382e-03
   2.6906337e-03
   1.0840382e-03
   2.6062804e-03
   1.2613928e-03
   3.6971637e-03
   1.3461412e-03
   3.5099921e-03
   1.0309905e-03
   1.5868652e-03
   1.2370875e-03
   2.9949973e-03
   1.8294391e-02
   4.3289965e-03
   3.7007843e-03
   6.1773066e-03
   1.2795696e-03
   1.6908475e-03
   2.1942630e-03
   3.2232064e-03
   7.6988181e-03
   2.1577461e-03
   1.5108460e-03
   2.7511373e-03
   1.8784163e-03
   2.5775481e-02
   7.7590398e-03
   1.2321901e-03
   1.7821977e-03
   1.9061047e-03
   1.0884961e-03
   1.0752192e-03
   1.1703421e-03
   1.9022553e-03
   1.0003150e-03
   2.1404865e-03
   1.4418084e-03
   1.2853471e-03
   1.8680526e-03
   1.1593287e-03
   1.3517772e-03
   1.0799799e-03
   1.4922378e-03
   3.9067271e-03
   1.5938003e-03
   1.3167630e-03
   4.2085922e-03
   1.0584208e-03
   1.6678607e-03
   1.9182053e-03
   3.5211769e-03
   1.7418149e-03
   1.4564271e-03
   1.1807123e-03
   1.5111868e-03
   1.1775458e-03
   2.2586504e-03
   6.1780745e-03
   2.2037530e-03
   2.1917441e-03
   1.0748790e-03
   4.0844464e-03
   1.0800492e-03
   1.9035733e-03
   1.7553494e-03
   2.1546137e-03
   1.2545015e-03
   1.3296658e-03
   1.1185248e-03
   1.0009675e-03
   1.3026510e-03
   6.1393508e-03
   5.2587249e-03
   3.3326056e-03
   1.3087400e-03
   1.5297482e-03
   1.2164021e-03
   3.0767186e-03
   1.3360793e-03
   1.9753079e-03
   1.9817598e-03
   3.7319976e-03
   1.5289162e-03
   1.4607819e-02
   1.0978074e-03
   3.2099981e-02
   2.0552909e-03
   2.6423380e-03
   2.2809791e-03
   1.6964672e-03
   1.3838079e-03
   1.3268542e-01
   1.4835297e-03
   2.7298831e-03
   1.3907940e-03
   1.9883447e-03
   1.5649427e-03
   1.4041467e-03
   1.1365670e-02
   1.2801805e-03
   1.0277091e-03
   1.2109782e-03
   1.0616894e-03
   1.9481986e-02
   1.3465716e-03
   2.3397297e-03
   1.4408894e-03
   1.5206131e-03
   2.4444142e-02
   8.6655620e-03
   2.0005023e-03
   3.1372664e-03
   1.1358338e-03
   7.2425969e-03
   1.5674575e-03
   7.6826934e-03
   7.4192192e-03
   1.1989866e-03
   2.2456649e-03
   1.0154112e-03
   2.9259904e-03
   2.0497075e-03
   5.2816986e-03
   2.1072893e-03
   2.8314711e-03
   1.2487800e-03
   1.0236231e-03
   1.3379259e-03
   1.4130342e-03
   2.6559914e-03
   5.6638336e-03
   1.2672041e-03
   1.1722771e-03
   6.2051409e-03
   1.0254642e-03
   1.0969176e-03
   1.7849249e-03
   1.6046145e-02
   1.3180224e-02
   7.9509886e-03
   1.0990874e-03
   1.5616008e-03
   1.3452787e-03
   4.2372693e-02
   2.4904237e-03
   3.0169276e-02
   1.1559712e-03
   5.2889047e-03
   1.2993682e-03
   1.2526451e-03
   9.7543926e-03
   5.3461387e-03
   1.4623831e-03
   1.3093852e-03
   1.4695556e-03
   1.4764122e-03
   7.9788556e-03
   1.3131467e-03
   1.5361984e-03
   1.6378077e-03
   1.8043013e-03
   3.1458494e-03
   2.5555771e-03
   1.7917932e-03
   1.3506815e-03
   2.1888262e-03
   1.8911791e-03
   1.3382251e-03
   2.2804163e-03
   1.4881480e-03
   2.1862471e-03
   1.0462147e-03
   1.0044656e-03
   6.4279331e-02
   2.3038449e-03
   1.0460452e-03
   1.3890063e-03
   1.9334299e-03
   2.7909081e-03
   1.9731140e-03
   3.2626598e-03
   1.0031415e-03
   1.8723138e-03
   1.2131580e-03
   9.6281631e-03
   1.0081665e-03
   1.2680306e-03
   1.2759395e-03
   1.2810046e-03
   1.5333493e-03
   1.3118402e-03
   1.8129583e-03
   3.0829230e-03
   2.0632517e-02
   1.7832398e-03
   2.0428810e-03
   1.3513560e-03
   3.7787594e-03
   1.5807764e-03
   1.6720531e-03
   2.6415892e-03
   1.2700412e-03
   1.6736237e-03
   8.2474821e-02
   8.2731215e-03
   4.5990520e-03
   1.1942747e-03
   1.1364037e-03
   1.0679797e-03
   1.6967973e-01
   1.1294676e-03
   1.9754100e-03
   2.2246106e-03
   1.0512064e-03
   1.0030483e-03
   1.9005321e-03
   7.6198855e-03
   2.0641232e-03
   3.4297560e-03
   1.6915953e-03
   1.2756559e-03
   1.9199573e-03
   1.3866156e-03
   3.1566385e-03
   6.4306746e-03
   2.9506538e-03
   1.2973611e-03
   4.0859021e-03
   2.5329387e-03
   2.1175018e-03
   1.0725300e-03
   1.1568373e-03
   3.3342156e-03
   1.1524674e-03
   1.2139594e-03
   1.1251692e-03
   2.1464599e-03
   7.2908731e-03
   3.6219823e-03
   1.0246263e-03
   3.3349765e-03
   1.5410526e-03
   1.0729831e-03
   1.9555544e-03
   2.5984833e-03
   1.2400774e-03
   1.5612105e-03
   1.4818323e-03
   2.6763216e-03
   1.0138640e-03
   2.6046775e-03
   6.0372314e-03
   8.0964241e-03
   1.7091487e-03
   4.8081980e-03
   3.4604313e-03
   1.4836273e-03
   6.7671468e-03
   1.0996515e-03
   1.2905159e-03
   1.7504278e-03
   3.1556390e-03
   2.3908654e-03
   8.9524565e-03
   1.1100605e-03
   1.4177910e-03
   1.4736761e-03
   1.2362689e-02
   1.3357380e-03
   1.0244014e-02
   9.3166191e-03
   1.0040540e-03
   1.9766044e-03
   2.0307477e-03
   6.3964885e-03
   6.6580660e-03
   1.5360355e-03
   2.2276165e-03
   3.8159345e-03
   1.0038387e-03
   3.6414426e-03
   5.6406099e-02
   1.0239934e-03
   1.4110474e-03
   5.4031735e-03
   5.3624851e-03
   1.7751617e-03
   2.6794398e-03
   6.9515367e-03
   1.7248111e-03
   5.6889490e-03
   2.4674257e-03
   4.1570999e-02
   1.9983018e-03
   3.6408919e-02
   3.9327392e-03
   1.2606638e-03
   3.8461791e-03
   1.4395137e-03
   4.5302981e-03
   1.3077095e-03
   1.2066544e-03
   1.2217713e-03
   1.0111500e-03
   3.4061762e-03
   8.0422201e-03
   6.6225650e-03
   1.0622333e-03
   1.2662520e-03
   2.9526763e-03
   2.0994269e-03
   2.0722645e-03
   1.3222230e-03
   1.1372379e-03
   7.2103067e-03
   2.2206214e-02
   1.0084510e-03
   1.1660080e-03
   1.6888211e-03
   1.2907696e-03
   2.7611380e-03
   1.4970478e-03
   1.4771632e-03
   1.9942037e-03
   1.2274966e-03
   1.1482205e-03
   1.0796024e-03
   1.5498622e-03
   1.6419378e-03
   1.1970154e-03
   7.6854135e-03
   1.9006285e-03
   8.0968373e-03
   1.2433362e-03
   2.9579866e-03
   6.7373677e-03
   1.1794217e-03
   5.7916487e-03
   1.4071471e-03
   1.3107465e-03
   1.2153614e-03
   1.2543590e-03
   1.0779812e-03
   2.8379051e-03
   1.0172402e-03
   3.0524742e-03
   6.7327653e-02
   1.9807865e-03
   4.5000027e-03
   7.0392841e-03
   1.4344896e-03
   1.3063721e-03
   3.4432335e-03
   2.1134097e-03
   1.6665581e-03
   1.0730183e-03
   2.0656565e-03
   1.5425627e-03
   1.1562311e-03
   1.2255505e-03
   2.0413955e-03
   1.4894395e-03
   1.5019772e-02
   1.0509817e-03
   1.0159446e-03
   1.6334478e-03
   1.1528642e-03
   8.3777843e-03
   1.9192864e-03
   1.2891042e-03
   1.6510471e-03
   1.3320835e-03
   2.9852280e-03
   6.9242953e-03
   1.4048536e-03
   1.1132377e-03
   1.8165596e-03
   3.4327358e-02
   1.8491671e-03
   2.5085148e-03
   1.0031359e-03
   1.3586188e-03
   1.7805212e-03
   1.1665206e-03
   8.3028607e-03
   2.1472854e-03
   4.3019534e-03
   1.8715989e-03
   2.6965292e-03
   1.7506922e-03
   1.4182955e-03
   5.1318285e-03
   1.2976423e-03
   2.1624463e-03
   1.6542746e-03
   2.2758850e-03
   1.0614623e-03
   1.7997767e-03
   1.9395302e-03
   2.6650551e-02
   4.3926164e-02
   2.3891886e-03
   1.0161647e-03
   2.2064413e-03
   1.1835736e-03
   6.0189619e-03
   2.1139814e-03
   1.8814997e-03
   1.2201898e-03
   1.0248757e-03
   7.2000117e-03
   1.3644517e-03
   1.4874626e-03
   1.9776226e-03
   1.2870396e-03
   1.5193189e-03
   1.1776059e-02
   4.5703000e-03
   2.7005256e-03
   4.1462333e-03
   3.2116986e-03
   1.7237770e-03
   1.9200933e-03
   2.1397810e-01
   4.1209501e-03
   1.0384255e-03
   2.6312961e-03
   1.0319456e-03
   3.1408989e-03
   1.2544344e-03
   2.6845577e-03
   1.1562257e-03
   5.8882030e-03
   7.2183342e-03
   1.8081291e-03
   2.3171214e-03
   1.5731260e-03
   4.0648360e-03
   1.2088417e-03
   1.0645564e-03
   1.0316370e-03
   1.6271497e-03
   2.0093558e-03
   1.1984068e-03
   2.3380295e-03
   1.0737870e-03
   1.0553692e-03
   2.3433113e-03
   1.4870223e-03
   1.9057470e-03
   4.1700955e-03
   4.2516317e-03
   1.4060053e-03
   3.3778745e-02
   1.2126955e-03
   4.3050806e-03
   2.4109173e-03
   4.9944851e-03
   3.1707691e-03
   2.8425136e-02
   1.0750699e-03
   2.2716425e-03
   1.9044285e-02
   1.6420653e-03
   1.6335461e-03
   2.1779647e-03
   1.0561385e-03
   1.8556533e-03
   1.4253161e-03
   2.1584061e-03
   2.0436186e-03
   1.7390159e-02
   5.2885855e-03
   1.0558712e-03
   1.1198126e-02
   4.5831367e-03
   1.7799787e-03
   1.1653826e-03
   1.2288143e-01
   1.9388642e-03
   1.9072103e-03
   2.0186708e-03
   1.2479343e-02
   1.1636902e-03
   3.2268226e-03
   2.1347425e-03
   3.0686605e-03
   1.1019762e-03
   2.7959203e-03
   2.0319963e-03
   1.0639570e-03
   6.2028739e-03
   1.7062731e-03
   1.0723371e-03
   2.9648159e-03
   1.8892725e-03
   2.4799504e-03
   1.0712953e-03
   8.5601684e-03
   1.2600116e-03
   2.2608195e-03
   1.0066772e-03
   1.4063774e-03
   1.1762004e-03
   4.0264098e-03
   1.3382315e-03
   1.2673544e-03
   6.0967790e-03
   1.8146597e-03
   3.6947613e-03
   1.4060096e-03
   1.2808652e-03
   1.7820373e-03
   1.2074942e-03
   1.0726141e-03
   1.3463285e-03
   3.3052914e-03
   1.2225945e-03
   5.3690367e-03
   1.0881286e-03
   2.2615922e-03
   1.2836328e-03
   4.0421799e-03
   1.7992982e-03
   1.0177100e-03
   1.0559881e-03
   1.6025727e-03
   1.9681030e-03
   1.2614624e-03
   4.7531605e-03
   1.4635135e-03
   2.9654805e-03
   3.4616447e-03
   1.1122321e-03
   1.1655278e-03
   1.0006217e-03
   2.3682653e-03
   1.8396496e-03
   1.5464147e-03
   1.0276842e-03
   3.1770984e-03
   4.5246864e-03
   3.6895839e-03
   3.1064810e-03
   1.1341056e-03
   1.1289395e-03
   4.8563675e-03
   3.2306265e-03
   1.3519270e-03
   3.8488003e-03
   1.2139976e-03
   4.4980235e-02
   8.6456460e-03
   2.0343818e-02
   1.0283393e-03
   1.1411397e-03
   1.4480274e-03
   2.7661618e-03
   1.6277401e-03
   1.3494022e-03
   1.0201879e-03
   1.0571659e-03
   2.3788669e-03
   6.7102893e-03
   1.0339021e-03
   2.7414738e-03
   1.1639479e-03
   1.3777184e-03
   5.6148432e-03
   1.0421934e-03
   1.3679871e-03
   1.4094217e-03
   4.6992566e-03
   1.0432590e-03
   1.4740016e-03
   2.4288283e-03
   4.0908249e-03
   1.5027840e-03
   1.9786552e-03
   1.0196380e-03
   1.4138698e-03
   2.8154356e-03
   1.3033244e-03
   1.6909731e-02
   3.5277310e-03
   1.0517245e-03
   1.0695531e-03
   2.0657587e-02
   3.7276275e-03
   1.5047092e-03
   3.9128680e-03
   1.4433649e-03
   6.8215536e-03
   3.0444125e-03
   6.2967835e-03
   4.4490710e-03
   1.8064095e-03
   2.3561463e-03
   3.7084923e-03
   1.4500629e-03
   1.1333024e-03
   1.4290985e-02
   1.5586351e-03
   1.3086801e-02
   1.0197122e-03
   1.2295446e-03
   1.3775139e-02
   4.1272894e-03
   1.5094307e-03
   1.8269285e-03
   1.0154227e-03
   1.3736134e-03
   1.5427719e-03
   7.6242292e-03
   1.5876385e-03
   1.0712091e-03
   1.3016532e-03
   4.3999363e-03
   5.1985914e-03
   1.1661353e-03
   2.3644593e-03
   1.8781549e-03
   1.5834954e-03
   1.1269324e-03
   1.0003838e-03
   1.3893269e-03
   1.0365589e-03
   1.1142585e-03
   1.3803162e-03
   1.2579619e-03
   5.1040243e-03
   1.1232164e-02
   1.1955178e-03
   1.0745118e-03
   3.2291881e-03
   1.8167822e-03
   1.4651619e-03
   3.8687954e-03
   1.6364404e-03
   1.0908962e-03
   1.2069758e-03
   1.0857004e-03
   3.4039846e-03
   1.5217054e-03
   1.1930695e-03
   6.2279675e-03
   2.6356984e-03
   1.6556866e-02
   2.4213767e-03
   1.0427060e-03
   1.2001604e-02
   7.4033344e-03
   1.6070289e-03
   1.1384738e-03
   4.1484399e-03
   1.1240397e-03
   6.0919776e-03
   3.8674343e-03
   3.0409812e-03
   8.1806017e-03
   1.7428294e-03
   9.3200859e-03
   1.1382677e-03
   1.7136683e-02
   1.0195791e-03
   1.5513488e-03
   1.4337264e-03
   7.4896390e-03
   1.7487847e-03
   4.7957606e-03
   1.5281562e-03
   1.2579752e-03
   1.0640537e-03
   2.4009720e-03
   1.2786889e-03
   1.0373392e-03
   1.6552499e-03
   1.2359832e-03
   2.3293884e-03
   1.5647362e-03
   2.6582978e-03
   1.3324836e-03
   1.1153687e-03
   1.2453549e-03
   1.7470523e-03
   3.8858720e-03
   5.3446316e-03
   1.6585961e-03
   1.6591264e-02
   1.0993767e-03
   1.1186755e-03
   3.3094039e-03
   1.1292912e-03
   1.3784026e-03
   2.8427834e-02
   9.1641836e-03
   1.5355251e-03
   1.1815788e-03
   1.5835644e-03
   4.5407691e-03
   1.4683726e-03
   3.3570676e-03
   1.0517277e-03
   1.0964663e-03
   2.1054828e-02
   3.8303226e-03
   1.4271540e-03
   2.3060478e-02
   1.2546239e-03
   1.0965261e-03
   1.4879088e-03
   2.0799143e-03
   2.6399501e-02
   1.2183876e-03
   2.1273279e-03
   1.1791689e-03
   2.3047297e-03
   4.9356801e-03
   1.5870711e-03
   4.8476063e-03
   1.2464672e-03
   1.0375655e-03
   5.4451714e-03
   2.1229794e-03
   3.4685953e-03
   3.9639820e-03
   2.2341119e-02
   3.7331619e-03
   4.1126115e-03
   1.9471050e-03
   1.7853191e-03
   2.1819162e-03
   2.9866473e-03
   5.9235025e-03
   1.3949116e-03
   6.1644869e-03
   2.0754245e-03
   2.0317542e-03
   3.0743531e-03
   1.0536205e-03
   2.3601970e-03
   1.7504233e-03
   1.8949802e-03
   1.9141234e-03
   1.0960588e-03
   1.6101331e-03
   2.4598575e-03
   2.4990237e-03
   2.4496776e-03
   1.6749430e-03
   1.7204508e-03
   1.5416933e-03
   5.6974746e-03
   1.5709815e-03
   1.3172564e-03
   1.3380489e-03
   1.1614653e-03
   5.2806304e-03
   1.3273729e-03
   2.2889085e-03
   1.2439369e-03
   1.9516559e-03
   1.9946388e-03
   3.1425957e-03
   6.9725419e-03
   1.8705652e-03
   1.6552464e-03
   1.0149180e-03
   1.8097525e-03
   1.1466758e-03
   6.8800318e-03
   8.2791938e-03
   7.1834644e-03
   1.1958192e-03
   1.1114601e-03
   1.1845862e-03
   1.8040614e-03
   3.9568622e-03
   1.0275087e-03
   2.4884077e-03
   1.0157184e-03
   1.8815529e-03
   1.0681229e-03
   1.4561896e-03
   1.3940310e-03
   1.7192199e-03
   3.8483198e-03
   1.1216173e-03
   1.6152452e-03
   5.7572138e-03
   5.1254286e-03
   2.7403259e-03
   5.0491173e-03
   1.5427136e-03
   5.0300886e-03
   1.1069677e-03
   1.6358982e-03
   1.3558342e-03
   2.0260608e-03
   3.0625279e-03
   6.1677457e-03
   1.2792075e-03
   1.3765760e-03
   1.1570733e-03
   1.0144428e-03
   1.2561591e-03
   1.2012509e-03
   1.2517898e-03
   2.1144369e-03
   2.0460282e-03
   1.8751535e-03
   1.3222756e-03
   1.0394410e-03
   1.6189867e-03
   2.2761586e-03
   3.2466725e-03
   1.6303135e-03
   4.7581673e-03
   2.8456594e-03
   1.0349124e-03
   1.1233905e-03
   3.2939637e-03
   1.2708757e-03
   1.9329630e-03
   2.9511162e-03
   2.6326660e-03
   3.9134021e-03
   1.4229692e-03
   1.8437329e-03
   1.4073129e-03
   1.0945723e-03
   1.0687452e-03
   1.9204265e-03
   1.5490384e-02
   2.3283133e-03
   1.1066887e-03
   1.0298731e-03
   1.3493614e-03
   1.3436261e-03
   3.4196269e-03
   2.2848402e-03
   5.1244513e-03
   2.4455509e-03
   1.0045256e-03
   2.2468618e-03
   1.3772823e-03
   1.3238307e-03
   1.4402514e-03
   7.0292194e-03
   2.0040515e-03
   1.1374240e-03
   2.5408352e-03
   3.7696616e-03
   2.3492626e-03
   1.0239581e-03
   1.4540505e-03
   5.2370509e-03
   1.3418779e-03
   1.5386236e-03
   1.4895513e-03
   3.3547783e-03
   2.9700533e-02
   6.5948240e-03
   4.0307626e-03
   2.3252431e-03
   1.0267287e-03
   1.0000391e-03
   1.2046703e-03
   1.2560147e-03
   3.5026660e-03
   4.4950560e-03
   7.6245695e-03
   3.1203398e-02
   2.1754706e-03
   1.2783596e-03
   2.9101518e-03
   5.6123294e-03
   1.6459712e-03
   3.2947065e-03
   1.4248025e-03
   2.3412218e-03
   5.5637561e-03
   2.0514489e-02
   5.7316297e-03
   1.2861670e-03
   2.7389779e-03
   2.2299946e-03
   5.0761760e-03
   2.6138606e-03
   2.6819778e-03
   2.1274788e-03
   1.2556288e-03
   4.4556443e-02
   1.4466535e-02
   1.5825744e-03
   9.7046171e-03
   3.4365640e-03
   1.2678095e-03
   1.6357581e-03
   2.8569671e-03
   1.3275000e-03
   1.4310811e-03
   1.2839784e-03
   1.7560219e-02
   1.7790894e-03
   1.2179071e-03
   2.1601116e-03
   3.6491006e-03
   1.1826353e-03
   1.8276239e-03
   2.1986080e-03
   1.3144662e-03
   1.5163627e-03
   2.3433786e-03
   1.5072650e-03
   1.8329672e-03
   2.5816094e-03
   1.4883667e-03
   1.6524468e-03
   3.0105715e-03
   1.3412266e-03
   1.3203028e-03
   1.0965300e-03
   1.6916711e-03
   1.8965801e-03
   1.1953593e-03
   1.2107610e-03
   1.5323412e-03
   4.6709227e-03
   4.1905571e-02
   1.2470089e-03
   2.0875907e-03
   1.7498991e-03
   8.2279471e-03
   1.9120712e-03
   8.6467012e-03
   2.1127236e-03
   4.5994275e-03
   1.5627640e-03
   1.1695125e-03
   1.4835274e-03
   2.4404649e-03
   1.3772391e-03
   4.0545637e-03
   1.7678816e-03
   1.3159096e-03
   1.8843673e-03
   1.5627594e-03
   1.0893901e-03
   3.7595342e-02
   2.3158234e-03
   3.1931415e-03
   1.4215019e-03
   1.0983688e-03
   1.2704090e-03
   5.6490073e-03
   1.4770679e-03
   5.9186079e-02
   2.0893935e-03
   2.2797521e-03
   1.2800520e-03
   8.9655017e-03
   1.1455104e-03
   1.0410174e-03
   4.4696624e-03
   1.3777833e-03
   1.4076038e-03
   3.6298920e-03
   7.4428584e-03
   1.9576064e-03
   1.1934736e-03
   4.6720679e-03
   3.0108513e-03
   1.9784044e-03
   1.6429094e-03
   1.3139268e-03
   1.1246867e-03
   1.4614595e-03
   1.1107150e-03
   1.1292604e-03
   1.6041795e-03
   6.3242420e-03
   1.1085059e-03
   1.0352625e-03
   1.6837154e-03
   1.6230176e-03
   2.0781608e-03
   1.1660986e-02
   2.7825490e-03
   2.3720208e-03
   2.0992020e-03
   1.7404219e-03
   8.6727656e-03
   1.1861905e-02
   5.2836005e-02
   2.3004541e-03
   1.2695925e-03
   1.3129939e-03
   1.5761275e-03
   1.7444984e-03
   2.1177258e-03
   1.2214957e-03
   2.9354106e-03
   1.2202804e-03
   1.9475041e-03
   1.2607648e-03
   1.7769325e-02
   6.5050157e-03
   1.4591948e-03
   1.0788261e-03
   2.8677418e-03
   2.0517378e-02
   3.1480353e-03
   1.2093804e-03
   3.7966253e-03
   2.2414387e-03
   1.2420320e-03
   2.4343042e-03
   1.5979816e-03
   2.6666012e-03
   1.7612322e-02
   1.2177554e-03
   1.3062451e-03
   1.4414001e-03
   5.5075040e-03
   1.2184652e-03
   1.4876144e-03
   1.0604186e-03
   2.1153585e-03
   1.8021422e-03
   1.4726314e-03
   6.0882068e-03
   1.1431929e-03
   1.8810918e-03
   1.4925754e-03
   1.0788656e-03
   1.1784485e-03
   1.1693857e-03
   1.0479680e-03
   1.4035617e-03
   1.2826061e-02
   2.0551532e-03
   1.4639611e-03
   1.7809132e-03
   1.4178070e-03
   1.1029097e-03
   2.0611842e-03
   5.6165666e-03
   1.4671135e-03
   1.9071835e-03
   1.2652921e-03
   1.0352176e-03
   3.7707524e-03
   2.3576271e-03
   1.0840694e-03
   2.7058087e-03
   1.0228684e-03
   2.4400414e-03
   1.3526012e-03
   3.0818257e-03
   7.2377187e-02
   5.4687876e-03
   4.4871936e-03
   6.9366373e-03
   1.5703046e-03
   1.9519214e-03
   5.1080560e-03
   8.0266400e-03
   1.2948820e-03
   3.2070011e-03
   7.3197202e-01
   1.0262740e-03
   5.8483782e-03
   1.7008534e-02
   8.9676207e-03
   1.0905467e-03
   2.3428414e-03
   7.4542797e-03
   4.2380594e-03
   2.5093110e-03
   9.6722974e-03
   1.7592089e-03
   1.0191652e-03
   1.4964312e-03
   1.5630669e-02
   1.1027635e-03
   6.5830637e-02
   1.5522007e-03
   1.5328200e-03
   2.1371565e-03
   1.1681422e-01
   1.2398270e-03
   1.8321304e-03
   2.7807520e-03
   1.1902687e-03
   1.6083281e-03
   1.5606381e-03
   4.0358641e-03
   6.5650573e-03
   1.0358060e-03
   1.3614110e-03
   1.0998978e-03
   1.6423733e-03
   1.1554441e-03
   1.6937527e-03
   1.0772623e-03
   1.6549932e-03
   2.9608811e-03
   1.7895613e-03
   1.1510437e-03
   1.7003326e-03
   5.8697341e-03
   1.1309528e-03
   1.3938962e-03
   2.7478692e-03
   1.6693257e-03
   1.0478459e-03
   1.3675703e-03
   2.7961791e-03
   4.0269925e-03
   1.4417302e-03
   1.9960841e-03
   1.3283010e-03
   1.8867751e-03
   2.1996224e-03
   3.1450593e-03
   2.1277404e-03
   1.0397849e-03
   3.1140848e-03
   1.7412763e-03
   2.5977510e-03
   2.2699456e-03
   1.8821151e-03
   1.9329028e-03
   1.1019935e-03
   3.5000668e-03
   3.2814633e-03
   9.0932283e-03
   1.1542546e-03
   2.3311235e-03
   1.5219732e-02
   1.5691722e-03
   3.5559745e-03
   5.6160102e-03
   3.3534713e-03
   1.0925239e-03
   1.7426637e-03
   5.2415666e-03
   1.3316282e-03
   1.1594429e-03
   4.7506146e-03
   5.1512201e-03
   1.2965771e-02
   3.5919874e-02
   1.0193858e-03
   3.8933784e-03
   8.2051465e-03
   1.9704901e-03
   1.4216306e-03
   2.1346452e-01
   2.4958891e-03
   3.4410292e-03
   2.9762958e-03
   6.7314316e-03
   7.0401340e-03
   1.1003803e-03
   9.4567884e-03
   2.3459677e-03
   1.5800526e-03
   6.2337514e-03
   1.0441654e-03
   1.7069094e-03
   3.2047060e-03
   2.7449073e-03
   1.0253039e-03
   4.1643846e-03
   2.3136006e-03
   2.2399298e-03
   1.0989651e-03
   1.2429958e-03
   1.5565663e-03
   1.0159156e-03
   1.7086525e-03
   1.1471935e-03
   1.0470899e-03
   1.3619209e-03
   1.5066079e-03
   1.3941463e-03
   1.1406767e-03
   1.6190935e-03
   7.9776454e-03
   3.7517102e-03
   2.0051499e-03
   4.7426581e-03
   1.5659037e-03
   5.1269663e-03
   2.2161434e-03
   5.2664928e-03
   2.3637151e-03
   1.3341506e-03
   3.5626313e-03
   6.0480249e-03
   4.6786124e-03
   2.8440163e-02
   1.0034132e-03
   1.2084262e-03
   4.5092773e-03
   2.7823891e-03
   1.3595976e-03
   1.3735111e-03
   1.0298092e-03
   1.0962078e-03
   1.1882264e-03
   1.0112376e-03
   1.1031099e-03
   1.6352187e-02
   1.8012172e-03
   4.2883100e-03
   1.7058526e-03
   2.0141247e-03
   6.6699770e-03
   2.6847102e-03
   2.2570590e-03
   2.2205440e-03
   5.5270397e-01
   1.5301307e-03
   3.8861061e-03
   1.1411323e-03
   1.7336168e-03
   1.2572959e-03
   2.0178544e-03
   1.6889529e-03
   2.7140766e-03
   1.9980603e-03
   2.4611481e-03
   1.1064724e-03
   1.3284859e-03
   1.1139460e-03
   1.4440363e-03
   1.0657067e-03
   2.3123884e-03
   1.0112452e-02
   1.2197666e-03
   2.0017679e-03
   1.1924576e-03
   1.3022688e-03
   1.2600414e-02
   2.3624689e-03
   1.1969429e-03
   1.2113008e-03
   1.0650866e-02
   1.1358998e-03
   1.9881258e-03
   1.0162126e-03
   4.4188945e-03
   1.8664035e-02
   3.9393515e-03
   6.6003354e-03
   2.2600696e-03
   5.9509747e-03
   8.1139547e-03
   7.6731527e-03
   1.7578548e-03
   1.4515000e-03
   1.0745695e-03
   3.5375837e-03
   2.5276051e-03
   1.3637773e-03
   2.2435284e-03
   2.0557560e-03
   1.1022413e-03
   1.2451323e-03
   1.0850531e-03
   3.5152386e-03
   1.3012891e-03
   1.0985069e-03
   1.1359758e-03
   1.1286147e-03
   4.4620664e-03
   2.8817797e-03
   1.7244319e-03
   2.1786156e-03
   1.7914892e-03
   1.0287443e-02
   1.2054303e-03
   2.3162582e-03
   1.8505054e-03
   1.5014884e-03
   1.6341027e-03
   1.1258402e-03
   4.7521032e-03
   6.1994853e-03
   1.5802860e-03
   2.1415908e-03
   2.0286139e-03
   1.1326579e-03
   4.2621257e-03
   2.6265202e-03
   1.5071012e-03
   1.8092487e-02
   1.1269090e-03
   1.2320284e-03
   1.4658561e-03
   1.3681150e-02
   1.8746654e-03
   2.0702485e-03
   1.0948565e-03
   1.9539257e-03
   1.0435815e-03
   1.3461167e-03
   1.9820086e-03
   1.8461929e-03
   2.3435668e-03
   5.9450605e-03
   4.7101126e-03
   1.3867913e-03
   1.3385331e-03
   8.5998064e-03
   1.6126497e-03
   1.1307345e-03
   1.8011621e-03
   2.6642880e-02
   1.7103012e-02
   1.9026225e-03
   5.1742831e-03
   1.0904561e-02
   5.5148912e-03
   5.5377728e-03
   1.0861431e-03
   1.1878742e-03
   2.0800056e-03
   1.0833625e-03
   1.0716966e-03
   2.6775352e-01
   6.8053431e-03
   7.0449784e-03
   1.0004557e-03
   2.4433634e-03
   3.8130751e-03
   1.6500364e-03
   1.2705672e-03
   1.2003728e-03
   1.6034945e-03
   1.8238633e-03
   8.5269986e-03
   3.8693666e-03
   1.5931949e-02
   1.2091041e-03
   2.2240918e-03
   1.2922617e-03
   1.7768508e-03
   1.1917636e-03
   1.4842141e-03
   1.4332276e-03
   1.7080774e-03
   1.2971070e-03
   1.2134135e-03
   3.2601047e-03
   2.3411702e-03
   2.0246301e-03
   1.1521341e-03
   3.6684503e-03
   1.0405644e-03
   3.0592677e-03
   1.1710252e-03
   1.5683646e-03
   1.8323656e-03
   1.1798658e-03
   1.2459276e-03
   1.3930174e-01
   1.5064491e-03
   1.1294830e-03
   1.2831422e-03
   1.9833286e-03
   4.7301378e-03
   4.3995716e-03
   1.1767027e-03
   4.5789717e-03
   1.2509139e-03
   4.2480209e-03
   2.1529342e-03
   1.2234804e-03
   1.1789042e-03
   2.9911012e-03
   1.1455438e-03
   1.2387284e-03
   1.2198188e-03
   2.3058583e-03
   2.7674158e-03
   1.2503238e-03
   1.3725487e-03
   1.1060183e-03
   1.8593263e-03
   1.0591360e-03
   4.3490055e-03
   4.6921902e-03
   8.1829539e-03
   1.6130574e-03
   1.4275463e-03
   2.2386573e-03
   1.6019908e-03
   2.2842487e-03
   2.8462109e-03
   1.3209272e-03
   3.0089358e-03
   3.5510881e-03
   2.8714954e-03
   1.0346230e-03
   1.0286857e-03
   1.9451613e-03
   1.5120086e-03
   6.6282838e-03
   1.5725015e-03
   1.0489415e-03
   1.0782870e-03
   2.7511225e-03
   1.1860879e-03
   2.6189691e-03
   4.0600254e-03
   1.2858609e-03
   1.7594236e-03
   1.0442473e-03
   1.3198197e-03
   2.1931551e-03
   1.6972012e-02
   1.7609356e-03
   1.1811672e-03
   2.1808752e-02
   2.2282216e-03
   1.0311014e-02
   1.0123248e-03
   1.5794581e-03
   2.4366412e-03
   2.3276182e-02
   5.8254899e-03
   1.3414808e-02
   2.8048906e-03
   1.7024046e-03
   2.9255827e-02
   3.5194711e-03
   4.6827689e-03
   2.3281168e-03
   5.3785946e-03
   1.7797584e-03
   2.4536541e-03
   9.4665415e-03
   1.3316480e-03
   2.8182873e-03
   2.6412930e-03
   1.4721336e-03
   6.3729108e-03
   2.5037717e-03
   9.6053346e-03
   1.8624197e-03
   1.9660611e-03
   1.1792044e-03
   1.5756173e-03
   1.6178987e-03
   3.1633177e-03
   2.0084219e-03
   1.2942375e-03
   8.0766423e-03
   2.0548807e-03
   1.5018689e-03
   3.3351901e-03
   1.5123039e-03
   1.1701493e-03
   1.6643902e-03
   1.9050900e-03
   1.1000208e-03
   1.2882050e-03
   1.5477216e-03
   1.9315475e-03
   1.2533200e-03
   2.1611608e-03
   1.6694484e-03
   3.8867429e-03
   3.0992506e-03
   1.2882149e-03
   1.2025876e-03
   1.0808217e-03
   2.0303406e-03
   4.4842452e-03
   1.2152272e-03
   1.2107400e-03
   2.6210482e-03
   3.6077278e-03
   6.0770289e-03
   1.8295949e-03
   1.2744092e-03
   2.8539885e-02
   3.5999018e-03
   8.3354257e-03
   3.6598788e-03
   1.5034290e-03
   4.1601893e-03
   3.1981589e-03
   1.6026409e-03
   1.4081465e-03
   2.0100580e-02
   3.6645034e-03
   1.1821339e-03
   7.8877122e-03
   1.4373543e-03
   1.0370409e-03
   6.4265622e-03
   1.1289107e-03
   1.0945194e-03
   1.3476218e-03
   2.4327355e-03
   1.6063067e-03
   1.2741445e-03
   1.7326622e-03
   7.8683333e-03
   7.0453624e-03
   1.3327026e-03
   1.3248649e-03
   4.5315015e-03
   1.8300581e-03
   6.3192140e-03
   3.2012443e-03
   8.6894791e-03
   1.4444383e-03
   1.1090440e-03
   1.2282528e-03
   2.9303756e-03
   9.1259552e-03
   1.4585768e-03
   1.4304343e-03
   2.0371737e-03
   1.5985569e-03
   1.9103839e-03
   1.6392920e-03
   1.7585835e-03
   1.7508487e-03
   3.8594208e-03
   1.3621169e-03
   1.0525958e-03
   1.0513701e-03
   1.3865073e-03
   4.6059297e-03
   1.1409446e-03
   1.0695239e-03
   7.6431463e-03
   1.0610555e-03
   1.2571167e-03
   1.0870560e-03
   1.8166385e-03
   1.7091493e-03
   1.9836283e-03
   1.1314579e-03
   2.9969041e-03
   1.3714016e-02
   2.5872090e-03
   2.0174052e-03
   3.1916485e-03
   1.6166515e-03
   2.6981603e-03
   1.6598278e-03
   1.6370238e-03
   1.0702227e-03
   2.2272884e-03
   1.0028763e-03
   2.4794006e-03
   3.2312055e-03
   1.7990846e-03
   8.7201954e-03
   8.9426193e-03
   1.0747883e-03
   1.1952275e-03
   1.4690375e-03
   1.1169930e-03
   2.0650599e-03
   4.4971896e-03
   1.8638313e-03
   2.2127828e-03
   1.0247862e-03
   1.0533920e-03
   2.7037924e-03
   1.1506879e-03
   1.9683973e-03
   8.0208789e-03
   3.3365315e-03
   1.1147405e-03
   1.0033506e-03
   1.3673600e-03
   1.4222852e-03
   1.1109857e-03
   2.1510411e-03
   1.7346795e-03
   2.3565023e-03
   1.3323873e-03
   1.8485554e-03
   2.5497584e-03
   1.2416609e-03
   4.3181888e-03
   1.4579969e-03
   2.4582748e-03
   1.4037685e-02
   8.9149814e-03
   6.2067327e-03
   1.5326423e-03
   1.0522054e-03
   1.7339658e-03
   7.3769840e-03
   1.0449536e-03
   2.3118716e-03
   2.5844879e-03
   1.4759934e-03
   1.8950913e-03
   2.3758427e-03
   5.6918719e-03
   1.8695009e-03
   1.9006489e-03
   4.0660279e-03
   2.7095318e-03
   1.1978858e-03
   2.9976594e-03
   2.4051738e-03
   1.3058984e-03
   1.0891364e-03
   3.1493747e-02
   1.4671180e-03
   2.3295371e-03
   1.0236893e-03
   2.1051621e-03
   2.0558965e-03
   4.7246316e-03
   1.1741851e-02
   3.4196306e-03
   3.4336467e-03
   1.3337974e-03
   2.0730121e-03
   1.0985907e-03
   1.2049763e-03
   1.2486653e-03
   2.0902675e-03
   1.1383086e-03
   2.2624463e-03
   6.5006267e-03
   3.4468036e-03
   2.3922662e-03
   2.6339536e-03
   1.2209660e-03
   1.5561021e-02
   1.1670612e-03
   2.9894756e-03
   4.2103386e-03
   1.0315506e-03
   1.4221833e-03
   2.3553425e-03
   2.7841915e-03
   1.0244542e-03
   1.2424281e-03
   1.2483968e-03
   1.1139571e-03
   2.8587765e-03
   1.0213199e-03
   1.1121356e-03
   4.8779840e-03
   1.8382331e-03
   1.9476637e-03
   2.3196559e-03
   3.1313898e-03
   1.5544051e-03
   1.6748865e-03
   1.6331517e-03
   1.3193113e-03
   1.9016263e-03
   3.8985127e-03
   1.2835872e-03
   1.8760260e-03
   1.0082925e-03
   3.7781235e-03
   1.5547708e-03
   1.1769175e-03
   2.9562624e-03
   1.4669797e-03
   3.5837871e-03
   1.6212780e-03
   1.5300111e-03
   1.8009229e-03
   1.1012244e-03
   1.3968012e-03
   2.0710737e-02
   1.0056317e-03
   6.4666007e-03
   4.5941333e-03
   2.8145951e-03
   1.4999162e-03
   3.6463399e-03
   7.7427141e-03
   1.0716955e-03
   1.4141328e-03
   1.9404016e-03
   1.5770030e-03
   2.6874253e-03
   5.5775652e-03
   3.7602763e-03
   4.1351433e-03
   1.6389371e-03
   1.3330284e-03
   1.2352255e-03
   1.1847406e-03
   1.6810047e-03
   1.1813998e-03
   1.0530871e-03
   1.1652387e-03
   7.5804516e-03
   1.1882237e-03
   2.8244073e-03
   3.0835183e-03
   1.0836605e-03
   1.2988904e-02
   3.5183360e-03
   2.0513255e-03
   2.7532082e-03
   1.9424389e-03
   1.2757028e-03
   1.2433841e-03
   2.1835343e-03
   4.5377677e-03
   6.6043620e-03
   2.4813971e-03
   1.3684680e-03
   2.6109588e-03
   1.3736279e-03
   1.5836504e-03
   3.5112871e-03
   1.1751576e-02
   1.6633335e-03
   9.5584792e-03
   1.8669540e-03
   1.1168152e-03
   1.2879772e-03
   1.1545944e-03
   1.2873955e-03
   1.8202592e-03
   1.1052906e-03
   2.4716360e-03
   4.4316258e-03
   1.3974315e-02
   5.3388004e-03
   2.0105699e-03
   1.0734721e-03
   1.1269504e-03
   2.9506217e-03
   1.0744612e-03
   1.3006389e-03
   6.5424900e-03
   1.0658099e-03
   2.3093080e-03
   4.5538870e-03
   1.7183277e-02
   1.6935616e-03
   1.0021732e-03
   2.7782707e-03
   1.6481181e-03
   1.0926532e-03
   1.6691554e-02
   2.3993739e-03
   1.3674207e-02
   1.8232858e-03
   1.2704125e-03
   1.8096394e-03
   1.3351361e-03
   3.0937119e-03
   2.4179655e-03
   5.5900194e-03
   1.6302972e-03
   2.1222042e-03
   2.8708161e-03
   4.3581875e-03
   1.0428585e-03
   1.0012240e-03
   1.8424405e-03
   2.1627300e-03
   3.2025992e-03
   1.4685665e-02
   1.4192210e-03
   1.2708714e-02
   2.8907491e-03
   2.5837403e-02
   1.6680874e-03
   2.0417043e-03
   2.4344582e-03
   3.0210859e-03
   1.7589349e-02
   1.3150606e-03
   2.2267202e-03
   3.5478054e-03
   1.4422705e-03
   2.7419147e-02
   3.2135739e-03
   3.9022132e-03
   1.0184636e-03
   1.0914791e-02
   3.3700746e-03
   2.1034895e-03
   6.1109493e-03
   1.7037167e-03
   1.2401630e-03
   2.1216253e-03
   1.0128476e-03
   1.2686645e-03
   1.0486645e-03
   1.9154345e-03
   1.0738238e-03
   2.2249444e-03
   1.7392149e-03
   6.4170636e-03
   1.1037758e-03
   4.8410769e-03
   1.2173180e-03
   1.9479077e-03
   1.0457665e-03
   2.2116248e-03
   1.2024144e-03
   1.7718949e-03
   1.9146703e-03
   2.5774059e-02
   1.1596793e-03
   2.0505904e-03
   1.2511827e-03
   1.9792996e-03
   1.8411878e-03
   1.9167061e-02
   2.7395986e-03
   1.3672221e-02
   1.1146194e-03
   1.8328196e-03
   1.5712949e-03
   2.3961920e-02
   1.6214438e-03
   1.8123372e-03
   1.8027478e-03
   1.3891829e-02
   5.0452798e-03
   2.2258561e-03
   1.1671208e-02
   1.3434122e-03
   4.8635470e-03
   1.9997465e-03
   2.7143319e-03
   2.6887944e-03
   3.4778767e-03
   1.6316049e-02
   2.4582991e-03
   1.0001075e-03
   1.0031160e-03
   1.1161770e-03
   1.7398362e-03
   4.2059741e-03
   1.2575300e-03
   1.1231375e-03
   1.0801827e-03
   2.4654875e-03
   4.3473604e-03
   1.1158546e-03
   3.9634508e-03
   1.9858298e-03
   1.0190648e-03
   1.2944864e-02
   1.1473606e-03
   1.3172443e-03
   1.2343896e-03
   1.1092301e-03
   1.4775448e-03
   1.0977654e-02
   1.5133251e-03
   1.0564862e-03
   3.5682934e-03
   1.6451125e-03
   1.2487356e-03
   4.6666491e-02
   1.5550692e-03
   2.2231426e-03
   1.6771484e-03
   1.8448806e-03
   8.6213261e-03
   8.9393434e-03
   1.2880847e-03
   2.2485253e-03
   1.1060542e-03
   4.1008159e-03
   2.7925661e-03
   1.2784951e-03
   1.6062234e-03
   1.4485190e-03
   1.4119202e-03
   1.0118647e-03
   1.5166247e-03
   1.4020795e-01
   6.2778227e-02
   1.5358046e-03
   5.9197936e-03
   1.4310711e-03
   1.3078586e-03
   1.3721388e-03
   2.4032189e-03
   1.4534957e-03
   4.0883034e-03
   2.2984407e-03
   1.1762659e-03
   1.1598238e-03
   1.9409232e-03
   1.2966308e-03
   3.3168159e-03
   2.4770261e-03
   3.2504834e-03
   1.2418629e-02
   1.9793964e-03
   1.1551011e-03
   2.1268949e-03
   1.2451297e-03
   1.5232436e-03
   2.5603321e-03
   6.5520587e-03
   1.0161935e-03
   1.5847798e-03
   1.1440409e-03
   1.5840239e-03
   1.1616367e-03
   1.8226646e-03
   2.3024262e-03
   3.5647765e-03
   1.6893500e-03
   5.8184810e-03
   1.3137242e-03
   1.1211702e-03
   2.9487913e-03
   2.0560419e-03
   1.6696322e-03
   1.1078332e-03
   1.2256845e-03
   1.2963137e-03
   1.2057969e-03
   1.0456441e-03
   1.9648608e-03
   1.1488623e-03
   4.4647330e-03
   1.5120589e-03
   8.4121192e-03
   1.1633073e-03
   1.2930604e-03
   1.1314126e-03
   2.0445964e-03
   1.1176658e-03
   2.2337417e-03
   5.7147807e-03
   4.3614952e-03
   1.1361417e-03
   2.3330730e-03
   1.7165637e-01
   3.2086960e-03
   1.1286268e-03
   1.1732131e-03
   1.1810391e-03
   5.8251536e-03
   1.1003228e-03
   1.5428785e-03
   2.2904253e-03
   1.4808857e-03
   1.1533243e-02
   4.2620990e-03
   3.2792773e-03
   9.0135720e-03
   5.8453503e-03
   1.4400760e-03
   1.7397915e-03
   1.0600861e-03
   2.1786544e-03
   1.1735320e-03
   6.3240483e-03
   1.1573079e-03
   2.0767656e-02
   1.1375295e-03
   2.4756686e-03
   1.5624320e-03
   1.7321757e-03
   1.2331600e-03
   1.0349090e-03
   4.0921791e-02
   1.8912031e-03
   2.9590147e-03
   1.2145233e-03
   1.3283104e-03
   4.0190837e-03
   1.5440955e-03
   1.1701268e-03
   6.9233730e-03
   2.2851602e-03
   4.1015423e-03
   7.0905368e-03
   3.6065519e-03
   1.0494421e-03
   2.1157399e-03
   2.7397434e-03
   6.7800823e-03
   5.3090833e-03
   2.6524830e-03
   1.4791561e-03
   1.2487468e-03
   1.4423800e-03
   2.3363041e-02
   1.2888353e-03
   1.0477747e-03
   1.0430565e-03
   4.1420512e-03
   1.4125994e-03
   1.6447632e-03
   1.2688084e-03
   1.7967487e-03
   3.9995543e-03
   4.4778060e-03
   1.0206038e-03
   6.2503007e-03
   2.5246946e-03
   1.1283842e-03
   1.0614775e-03
   2.9174115e-03
   1.1527697e-03
   1.6519223e-03
   1.4881458e-03
   3.8657931e-03
   1.5995646e-03
   9.1785980e-03
   1.7774351e-03
   1.0540602e-03
   5.7939617e-03
   1.9730876e-02
   1.9627229e-03
   1.3611366e-03
   1.0084053e-03
   1.0521002e-03
   3.5410483e-03
   1.2701053e-03
   1.9813005e-02
   1.3671985e-03
   1.0866737e-03
   6.1603401e-03
   1.5716097e-03
   1.4731006e-03
   3.2914328e-03
   2.4111846e-02
   1.1600173e-03
   1.0247863e-03
   1.1527681e-03
   1.8336096e-03
   5.8896463e-03
   1.7751495e-03
   3.2779917e-03
   3.0783558e-03
   1.9024040e-03
   1.2336661e-03
   1.2336714e-03
   8.8763154e-03
   2.6041184e-03
   1.7205659e-03
   2.1472273e-03
   2.6292887e-03
   1.0759743e-03
   1.3036882e-03
   1.0153117e-03
   1.7950720e-03
   1.4862647e-03
   1.4253482e-03
   1.2740607e-03
   1.8998058e-03
   2.8510427e-03
   1.5148817e-03
   1.2512648e-03
   1.1395966e-03
   1.7431526e-03
   1.9135581e-03
   1.3165105e-03
   2.1069295e-03
   1.0501640e-03
   1.0168166e-03
   3.5875354e-03
   5.9602860e-03
   1.5104020e-02
   1.4284628e-03
   1.6485417e-03
   2.6993808e-03
   2.4995735e-03
   5.5216899e-03
   1.4688130e-02
   1.5384908e-03
   1.6553565e-03
   1.2533246e-03
   1.1769706e-03
   1.8621548e-03
   2.7021318e-03
   1.2238600e-03
   1.5143809e-02
   1.6352694e-03
   9.4601496e-02
   2.3340844e-03
   1.0063302e-03
   6.8599078e-03
   1.0062789e-03
   1.5456669e-03
   1.0659786e-03
   2.2757861e-03
   4.1560260e-03
   1.3841341e-02
   2.6901390e-03
   1.3441119e-03
   2.4829949e-02
   1.6290260e-03
   1.0144202e-03
   1.3758237e-03
   5.8707272e-03
   1.2119779e-03
   2.8846264e-03
   1.0962740e-03
   1.2022966e-03
   1.7781668e-03
   2.1241476e-03
   3.3380048e-03
   1.4254818e-02
   1.3451551e-03
   3.3081296e-03
   1.2189723e-03
   1.9013514e-03
   1.9997353e-03
   1.2202963e-03
   1.0614570e-03
   1.1287912e-03
   4.1522474e-03
   1.2480252e-03
   1.7322344e-03
   1.1846931e-03
   3.0646612e-03
   1.8265857e-03
   1.9618117e-03
   5.0907241e-02
   1.4697956e-03
   1.6242875e-03
   2.7872221e-03
   4.6894426e-03
   6.0139880e-03
   1.3295507e-03
   1.1727510e-02
   1.0393319e-03
   1.3733322e-03
   1.9990076e-03
   1.0158972e-03
   1.7300446e-03
   6.4505386e-03
   1.3211893e-03
   1.8460998e-03
   1.3326133e-03
   2.1980625e-03
   1.1166237e-03
   1.0977861e-03
   1.3560307e-03
   1.0270451e-03
   3.4366798e-03
   3.8460119e-02
   1.3772018e-03
   1.7016955e-03
   1.0005567e-02
   2.4590509e-03
   1.0209620e-03
   1.7841410e-03
   2.0243624e-03
   1.3070730e-03
   1.1053716e-03
   3.8619405e-03
   1.2140790e-03
   1.4699920e-03
   1.2678674e-03
   1.8898080e-03
   2.5398633e-03
   1.9962518e-03
   2.6755483e-03
   1.0156374e-03
   2.7952760e-03
   8.6054006e-03
   1.0101208e-03
   3.6990670e-03
   1.0775700e-03
   1.2150852e-03
   2.2898012e-03
   1.6994370e-03
   1.3022075e-03
   2.9944190e-03
   3.2161908e-03
   1.8862589e-03
   1.0240174e-03
   1.5141697e-03
   1.5184118e-03
   1.9389761e-03
   4.0140027e-03
   1.4960525e-03
   1.7108893e-03
   2.0330600e-03
   1.0660024e-03
   2.4438506e-03
   4.5781300e-03
   1.8318850e-03
   1.0539588e-03
   7.0418682e-03
   3.1927904e-03
   4.5948429e-03
   6.4889279e-03
   3.0687449e-02
   4.1798484e-03
   1.7677364e-02
   1.3076469e-03
   1.2978103e-02
   2.0171065e-03
   3.0340888e-03
   2.6909683e-03
   1.3819858e-03
   2.8909587e-03
   1.0304088e-03
   2.7604665e-03
   1.0663045e-03
   1.1134040e-03
   1.0356230e-03
   1.0443445e-03
   2.5816973e-02
   1.0163727e-03
   1.0480551e-03
   1.9185507e-03
   6.0645417e-02
   3.9692619e-03
   2.6995373e-03
   2.4981061e-03
   7.2356641e-03
   3.3607397e-03
   1.8506935e-03
   2.0649003e-03
   7.1765582e-03
   3.6399953e-03
   3.2031218e-03
   1.1262830e-03
   2.5436129e-03
   1.7300830e-02
   6.5918049e-03
   1.2052901e-03
   4.2348206e-03
   2.8815890e-03
   2.6312748e-03
   1.6606133e-03
   3.7876319e-03
   2.4748362e-03
   1.1437402e-03
   1.2739105e-03
   1.9488377e-03
   2.3012071e-03
   1.0883678e-03
   1.3023503e-03
   1.0097980e-03
   2.4854508e-03
   1.0330746e-03
   2.1090764e-03
   2.1373311e-03
   5.2548126e-03
   2.6708520e-03
   3.3014477e-03
   2.1572318e-03
   2.0200778e-03
   4.6540169e-03
   1.6240210e-03
   2.5753818e-03
   1.2308610e-03
   6.1138988e-03
   1.4274431e-03
   1.5476025e-03
   2.1542027e-03
   2.4815591e-03
   2.2290575e-02
   1.2798963e-03
   3.2785342e-03
   8.6742651e-03
   2.4779305e-03
   3.3203626e-03
   1.8476402e-03
   9.8969009e-03
   2.1679405e-03
   1.4861297e-03
   2.6251530e-03
   1.2368010e-03
   2.1834815e-03
   3.9446735e-03
   2.8786112e-03
   1.5284480e-03
   1.3063559e-03
   1.7014188e-03
   1.1026202e-03
   1.2578192e-03
   1.0437398e-03
   2.0991717e-03
   1.8860147e-03
   2.0539479e-03
   1.3364683e-03
   2.6246821e-03
   1.2188618e-03
   5.2221616e-03
   1.1171781e-03
   1.2657441e-03
   3.1548076e-03
   2.9141437e-03
   1.2488065e-03
   2.1151901e-03
   1.6957769e-03
   1.4633715e-03
   1.9655127e-02
   1.6508450e-03
   5.4612478e-03
   2.8203644e-03
   2.9061972e-03
   1.6054352e-03
   2.4221219e-03
   1.4965142e-03
   1.8550207e-03
   1.6595928e-03
   1.8767290e-03
   1.3138839e-03
   2.0863279e-03
   2.1991273e-03
   1.0208880e-03
   1.5009743e-03
   1.5013417e-03
   2.0812762e-03
   5.0730963e-03
   1.4404793e-03
   2.3467596e-03
   5.3676359e-03
   2.4073582e-03
   1.4832099e-03
   2.6648350e-03
   1.2563982e-03
   1.8188187e-03
   1.0666846e-03
   1.0342806e-03
   1.1697857e-03
   3.4046273e-02
   8.5200454e-03
   1.0694813e-03
   1.0405862e-03
   2.4159644e-03
   1.4834042e-03
   2.8767007e-03
   1.9940209e-03
   1.1431407e-03
   1.6344951e-03
   2.8050399e-03
   5.3717844e-03
   1.2256531e-03
   1.7875492e-03
   3.0615928e-03
   1.2153055e-02
   2.7180593e-03
   1.1469673e-03
   1.3525527e-03
   1.3634523e-03
   1.9560067e-03
   1.5022452e-03
   1.0178730e-03
   1.0918423e-03
   1.1382612e-03
   1.6443817e-03
   4.0854682e-03
   1.4397249e-03
   1.0537788e-03
   5.9652025e-03
   1.5148187e-03
   1.2207533e-03
   1.0164193e-03
   1.8700684e-03
   2.2549070e-03
   1.0415226e-03
   1.2575817e-03
   2.0062734e-03
   2.8109646e-03
   1.3249790e-03
   1.3840002e-03
   2.7278714e-03
   1.0524197e-03
   1.1500243e-03
   9.4283842e-03
   1.4239823e-03
   5.2353027e-03
   3.8625505e-03
   1.0688910e-03
   5.6029997e-03
   1.0894988e-03
   5.9753687e-03
   1.9243436e-03
   2.0308287e-03
   1.7190647e-03
   5.8375591e-03
   2.2223042e-03
   1.7562429e-03
   1.1377824e-03
   1.4207631e-03
   2.2300937e-03
   1.1989984e-03
   1.2510345e-03
   9.4242539e-03
   2.1300049e-03
   3.9923215e-03
   1.2027271e-02
   2.5326634e-02
   1.6832132e-03
   5.1892296e-03
   1.2362892e-03
   1.6986167e-03
   1.4031673e-03
   1.5522033e-03
   5.1613412e-03
   4.7894555e-03
   1.2653269e-03
   6.3359846e-03
   1.6454675e-03
   4.4805407e-03
   1.5095053e-03
   2.9525927e-03
   6.0404399e-03
   1.5670304e-03
   3.7446838e-03
   2.0147621e-03
   4.0529602e-02
   6.2926035e-03
   1.1184670e-02
   7.7929896e-03
   3.0072269e-03
   1.5051054e-03
   1.5128980e-03
   3.2115414e-03
   2.5306014e-03
   2.3372162e-03
   1.3034316e-03
   1.1581254e-03
   1.0456253e-03
   5.4372401e-03
   1.3563390e-03
   4.5996378e-03
   1.0739930e-03
   1.5026132e-03
   1.0657881e-03
   1.4087689e-02
   2.5513410e-03
   2.8777875e-03
   1.3119668e-03
   2.3368175e-03
   2.4842721e-02
   8.2691007e-03
   1.5710783e-03
   4.8085494e-03
   1.2669090e-02
   1.0846370e-02
   1.0466994e-03
   1.8841951e-03
   1.1065362e-03
   1.4575653e-03
   1.4930949e-03
   3.3084619e-03
   3.7057379e-03
   1.4615280e-03
   1.7970693e-03
   1.1193446e-03
   1.9353842e-03
   1.5171891e-03
   1.1889488e-03
   1.8261947e-03
   3.6960709e-03
   1.8580750e-03
   2.9429132e-03
   3.7436717e-03
   2.2464686e-03
   5.0572176e-03
   1.3458794e-03
   1.1993807e-03
   4.1641923e-03
   3.3044052e-03
   1.7822013e-03
   1.9840005e-03
   1.3680538e-03
   9.0050228e-02
   2.5590480e-03
   1.1288501e-03
   2.3506616e-03
   4.4541606e-03
   2.0707579e-03
   1.1195714e-03
   1.2594911e-03
   1.5062559e-02
   1.8348093e-03
   1.6438775e-03
   3.9652349e-03
   1.3828849e-03
   3.5748396e-03
   1.7974257e-03
   1.5961708e-03
   1.2018201e-03
   1.0193154e-03
   1.2872773e-03
   1.8635816e-03
   5.5437444e-03
   1.4585689e-03
   1.8037642e-03
   4.4924380e-03
   1.2605916e-03
   1.4690678e-03
   1.6967963e-03
   2.8709915e-03
   1.0100555e-03
   1.1780186e-03
   2.3167316e-03
   3.7820566e-03
   2.0460180e-03
   2.7182661e-03
   2.4261266e-03
   2.4582745e-03
   2.1908691e-03
   5.7499029e-03
   1.4019735e-03
   4.1951351e-03
   1.2795396e-03
   1.4187040e-03
   1.1147040e-03
   3.1638198e-03
   1.4855285e-03
   2.8176219e-03
   6.0440425e-03
   1.0600000e-03
   2.0176585e-03
   2.4215116e-03
   3.4893097e-03
   6.8028251e-03
   1.7733471e-03
   1.4609279e-03
   2.4130006e-03
   2.0060296e-03
   2.1516119e-03
   2.1895329e-03
   1.7816467e-03
   4.7919175e-03
   2.7528059e-03
   2.5322100e-03
   2.5014337e-03
   2.9432276e-02
   3.2296210e-03
   1.1260416e-03
   2.3480141e-03
   1.5020500e-03
   6.6739319e-03
   1.1221105e-03
   1.0023107e-02
   1.2049213e-03
   7.9717168e-02
   1.5117936e-03
   8.7141024e-03
   8.1740842e-03
   1.4367671e-03
   1.1942731e-03
   1.1740173e-03
   1.3476766e-03
   1.3847113e-03
   1.3711845e-03
   4.6560259e-03
   1.1896854e-03
   5.1448556e-03
   1.9417055e-03
   2.7704217e-03
   1.1479156e-03
   1.1867442e-03
   1.2867791e-03
   1.4164581e-03
   1.3557592e-03
   1.9101666e-03
   2.5017897e-03
   1.3179880e-03
   1.2584480e-03
   2.3588538e-02
   2.0514897e-03
   1.0688803e-03
   1.4079531e-01
   6.5795355e-02
   2.2585153e-03
   1.0285603e-03
   1.4425350e-03
   8.6202164e-03
   1.2797525e-03
   1.8338837e-03
   7.1550593e-03
   1.0370664e-03
   1.1922193e-03
   1.2667778e-03
   1.1846535e-02
   1.1555961e-03
   2.3156349e-03
   3.7556851e-03
   1.5811974e-03
   5.3258879e-03
   1.0282792e-02
   8.1678540e-03
   5.4290222e-03
   3.1514555e-03
   1.2527281e-03
   3.9386755e-03
   1.0397638e-03
   3.1207618e-02
   1.0526891e-03
   1.9065975e-03
   1.5022176e-03
   1.3935189e-02
   1.2491303e-03
   1.3005872e-03
   1.7899933e-03
   5.9428714e-03
   1.2535886e-03
   5.2495169e-03
   2.0218865e-03
   9.0245785e-03
   5.8553905e-03
   2.8791941e-03
   8.3894046e-03
   1.2617456e-03
   2.3552186e-03
   1.3860638e-02
   1.7998819e-03
   3.3079438e-02
   2.3395214e-03
   3.6248410e-03
   2.0960976e-03
   1.1585096e-03
   1.6849312e-03
   1.4240969e-03
   1.0746621e-03
   1.2897369e-03
   1.2647857e-02
   1.2374138e-03
   1.2108223e-03
   2.2548169e-03
   1.1966202e-03
   1.2671125e-03
   3.4370894e-03
   2.2621715e-03
   4.7419369e-03
   4.2726720e-03
   3.1812878e-03
   1.8487921e-03
   1.1427723e-03
   1.0633175e-03
   2.0132854e-03
   1.7024095e-03
   1.8444637e-03
   2.1170327e-03
   3.7021465e-02
   5.3939376e-03
   1.3543379e-03
   4.6337129e-03
   1.8892143e-03
   1.5794714e-03
   1.8780672e-03
   1.7219888e-03
   1.4698873e-03
   1.2202927e-03
   1.2135580e-03
   8.0387484e-03
   1.5082051e-03
   7.6582710e-03
   1.6179307e-03
   1.1070937e-03
   5.1272272e-03
   9.8899442e-03
   9.0786148e-03
   4.2865091e-03
   2.4604134e-03
   2.8154139e-03
   1.0725500e-03
   1.2677579e-03
   1.1712462e-03
   1.5412793e-03
   4.9131288e-03
   1.2366458e-03
   1.3319733e-03
   2.1821313e-03
   1.4176531e-03
   1.0005721e-03
   1.9457213e-03
   1.4177457e-03
   1.0472984e-03
   3.2676858e-02
   1.4900891e-03
   1.1671007e-03
   1.9997379e-03
   1.0386012e-03
   1.3967842e-03
   1.6162076e-03
   1.0697019e-03
   8.5600650e-03
   4.4347930e-03
   1.9865905e-03
   3.5613833e-03
   2.0473172e-03
   3.0545232e-03
   1.4549133e-03
   1.2704438e-03
   1.5560354e-03
   4.0766059e-03
   1.6967432e-03
   1.5305803e-03
   4.2489992e-03
   1.4304187e-03
   1.2330092e-03
   1.2831059e-03
   1.9386996e-03
   1.3142416e-02
   1.4628378e-03
   1.0610847e-03
   6.2246557e-03
   1.9089923e-03
   2.1261233e-03
   1.4354417e-02
   1.1638474e-03
   2.2102101e-03
   1.8940666e-03
   1.1250998e-03
   1.2853018e-03
   1.0254933e-03
   1.6071164e-03
   1.8243327e-03
   1.5106661e-03
   1.5789433e-03
   1.0597416e-02
   2.6405834e-03
   3.6734960e-03
   8.3292134e-03
   9.9089049e-03
   1.0186908e-03
   1.6426868e-03
   2.7476436e-03
   7.8808038e-03
   3.6638572e-03
   3.7479765e-03
   2.9299683e-03
   6.7600433e-03
   1.0787259e-03
   1.3663214e-03
   2.7293797e-03
   1.7239294e-03
   7.9894293e-03
   3.5842386e-03
   1.5695539e-03
   2.1233234e-03
   1.2205311e-03
   1.3854481e-03
   2.5664936e-03
   2.8556359e-03
   1.3094281e-03
   1.8713103e-03
   1.3375532e-02
   1.1226792e-03
   1.3281126e-03
   1.1599809e-03
   2.6471458e-03
   5.6733363e-03
   1.0171530e-02
   1.0308607e-03
   1.3779777e-03
   4.1452968e-03
   1.7132241e-03
   1.2923010e-03
   2.2100813e-03
   4.6463983e-02
   3.0069400e-03
   3.3448077e-03
   4.6793329e-03
   1.3198951e-03
   2.6017302e-03
   2.9845662e-03
   1.1152012e-03
   2.1973507e-03
   1.4747320e-03
   1.1503527e-03
   2.6010863e-03
   2.6079156e-03
   9.8367486e-03
   1.6753810e-03
   2.1839964e-03
   2.4588632e-03
   5.0260738e-03
   5.4692002e-03
   1.2584579e-03
   2.7264318e-03
   1.1434010e-03
   1.7896769e-03
   3.0345243e-03
   1.5894903e-03
   1.9263630e-03
   1.6829671e-03
   2.6024491e-03
   1.0062699e-03
   2.0507986e-03
   2.6236450e-03
   1.1465382e-03
   1.9033261e-02
   1.2288283e-03
   2.4645175e-03
   8.8478151e-02
   4.7691757e-03
   1.5470905e-03
   2.4147757e-03
   1.2669003e-03
   1.8267452e-03
   1.1168544e-03
   6.0866750e-03
   1.0437404e-03
   3.4837388e-03
   1.0531017e-03
   1.0273744e-03
   1.0345288e-03
   1.0722519e-03
   1.6215505e-03
   1.1059819e-03
   1.2926969e-03
   1.7510698e-03
   6.1316664e-03
   5.6284372e-03
   1.4243255e-03
   1.6026351e-03
   1.9141770e-03
   1.1719010e-03
   4.3988214e-02
   1.1004430e-03
   1.1183783e-03
   2.0960285e-02
   1.8296242e-03
   9.5966010e-03
   2.7339977e-03
   1.0238060e-03
   3.5648223e-02
   1.1580392e-03
   1.1242322e-03
   1.5954543e-03
   1.2347232e-03
   3.5775688e-03
   3.9807139e-03
   1.4481540e-03
   1.7009303e-03
   1.8555205e-03
   3.5251319e-03
   1.6028981e-03
   1.3613998e-03
   1.1493235e-03
   2.8328515e-02
   3.8851059e-02
   1.0049872e-03
   1.5379777e-02
   1.8040431e-03
   1.2505009e-03
   2.6238705e-03
   1.2375014e-03
   1.4753169e-03
   3.3156690e-03
   1.2299467e-03
   1.1860143e-02
   5.1480089e-03
   1.5057363e-03
   1.9130847e-03
   3.3777456e-03
   3.8712644e-03
   1.1898165e-03
   1.0722611e-03
   1.3668527e-03
   2.1907122e-03
   1.2360759e-03
   1.6561649e-03
   3.3165380e-03
   1.0336157e-02
   1.1333878e-03
   1.2208305e-03
   1.3417641e-03
   5.0190893e-02
   1.5690811e-03
   4.2010032e-02
   1.1769511e-03
   1.8045273e-03
   3.2052867e-03
   2.6913122e-03
   1.2993858e-03
   4.7328718e-03
   1.1451296e-03
   1.1484333e-03
   1.9867670e-03
   1.1761120e-03
   1.1481987e-03
   4.7787023e-03
   3.2434958e-03
   1.0689654e-03
   2.4312681e-03
   1.5672257e-03
   6.5043565e-03
   8.4756085e-03
   3.7341200e-03
   1.0709351e-03
   1.3605351e-02
   4.9176213e-03
   4.5886967e-03
   9.9319397e-03
   2.5578761e-03
   1.8882571e-02
   2.1503189e-03
   3.6503618e-03
   1.8363652e-03
   4.4647775e-03
   1.5669560e-02
   1.9621910e-03
   1.2156340e-03
   1.0652895e-03
   1.5672192e-03
   1.4552126e-03
   5.9817156e-03
   2.1817740e-03
   5.9173183e-03
   2.2365404e-03
   6.7410884e-03
   2.6686704e-03
   1.0274801e-03
   1.4257193e-03
   1.1617807e-03
   1.6664100e-03
   2.9456397e-03
   7.1236259e-03
   1.6781030e-03
   1.6357666e-03
   1.9064255e-03
   1.9629708e-03
   1.8066791e-03
   1.0980518e-02
   1.1181673e-03
   3.8455185e-03
   3.6690189e-03
   1.3677813e-03
   1.8468233e-03
   1.2947703e-03
   1.0203505e-03
   1.0967726e-03
   2.5828334e-03
   1.2632516e-02
   1.3173568e-03
   1.8241812e-03
   1.0510113e-03
   1.7677480e-03
   7.5627399e-03
   1.2011736e-03
   1.3210293e-03
   1.9822099e-03
   3.7979198e-03
   3.4033404e-03
   1.2028748e-02
   1.7504030e-03
   1.6714029e-03
   2.4815602e-03
   2.4219983e-03
   3.3921822e-03
   1.4713982e-02
   2.0126236e-03
   5.6318337e-03
   2.8205541e-03
   1.1449910e-03
   4.6813989e-03
   8.7185164e-03
   1.3878245e-03
   1.3492477e-03
   1.4077731e-03
   3.6318652e-03
   3.6792886e-03
   1.4316541e-02
   1.1418473e-03
   1.1516065e-03
   1.1446615e-03
   1.0423059e-03
   1.0693589e-03
   1.1639897e-03
   1.3376045e-03
   1.9545123e-03
   1.9361005e-03
   9.4182578e-03
   2.6284452e-03
   1.1952414e-03
   2.0162082e-03
   1.4556862e-03
   2.4301431e-03
   1.9584256e-03
   1.6182963e-03
   6.0071596e-03
   3.4408410e-03
   2.7524349e-03
   1.3626433e-03
   2.1376961e-03
   8.3716349e-03
   4.1400956e-03
   1.8936944e-03
   2.0384006e-03
   1.1543889e-03
   1.0798389e-03
   1.1560377e-03
   8.4229642e-03
   1.2709556e-02
   1.7470895e-03
   1.3808675e-03
   7.2656126e-02
   3.7073524e-03
   2.3849610e-03
   1.1378889e-03
   1.4788443e-03
   1.0983203e-03
   1.0006058e-03
   1.1568347e-03
   1.2610142e-03
   1.2618076e-03
   1.1807588e-02
   1.6760893e-03
   2.7105537e-03
   1.2549240e-03
   1.5445607e-03
   1.4086554e-03
   1.4774270e-03
   2.2410290e-03
   2.5301598e-02
   5.0748658e-03
   1.3446762e-03
   2.0640346e-03
   1.3128079e-03
   4.3042031e-03
   9.6091452e-03
   2.0064479e-03
   2.5003662e-03
   1.9920151e-03
   1.0271549e-03
   1.9500106e-03
   1.2883816e-03
   2.2247230e-03
   4.4103830e-03
   1.2451386e-03
   8.2826361e-02
   3.2450066e-03
   5.5799884e-02
   2.1494009e-03
   2.7370007e-03
   4.7217579e-03
   1.5495587e-03
   1.2779170e-02
   1.9429916e-03
   2.3391929e-03
   1.0374205e-03
   1.0139828e-03
   1.1161085e-03
   2.2335869e-03
   2.2359454e-03
   1.6065742e-03
   1.1958887e-03
   5.1800728e-03
   1.3168482e-03
   1.6824587e-03
   3.2012246e-03
   1.0082707e-03
   1.4700053e-03
   1.8340162e-03
   1.4934237e-03
   1.5052276e-03
   1.7512332e-03
   7.0256302e-03
   1.5811249e-03
   1.5689882e-03
   1.8753095e-03
   1.0268453e-03
   2.2334575e-03
   3.8810652e-02
   1.5689746e-03
   7.1716122e-03
   7.9451588e-02
   2.6480534e-03
   4.8392712e-03
   1.6540376e-03
   6.7330678e-03
   1.1413327e-03
   1.6761988e-03
   2.9617786e-03
   1.2618603e-03
   1.1119545e-03
   2.6651488e-03
   1.4969732e-03
   1.5135916e-03
   9.9471200e-03
   8.5933743e-03
   3.8264950e-03
   1.0168759e-03
   3.5230849e-03
   8.1798723e-03
   1.3293178e-03
   1.6092883e-03
   2.0589414e-03
   1.1717678e-03
   1.5203761e-03
   1.4308026e-03
   1.3842091e-03
   1.0491660e-03
   2.7344607e-03
   1.8218004e-03
   2.7527161e-03
   1.3174228e-03
   1.4925456e-03
   2.3825160e-03
   1.1409517e-03
   1.0586456e-03
   3.0839062e-03
   1.0739607e-03
   1.8267356e-03
   1.4036328e-03
   1.4054777e-03
   1.0711372e-03
   1.1059768e-03
   1.3869476e-03
   1.3314252e-03
   3.1044523e-03
   1.0969758e-03
   5.2384657e-03
   2.2142768e-03
   5.5527129e-03
   3.4907764e-03
   2.9983444e-03
   1.6517864e-03
   7.0752459e-03
   1.0222841e-03
   1.2862587e-03
   1.2200023e-03
   1.4894437e-03
   4.3336056e-03
   1.2246990e-03
   1.1510633e-03
   9.7779489e-03
   7.5259305e-03
   1.3469001e-03
   1.1712191e-03
   1.4021826e-03
   1.0631208e-03
   1.6895934e-02
   1.5276183e-03
   1.1371924e-03
   1.4379192e-03
   2.9650801e-03
   2.4154401e-03
   1.2781271e-03
   3.5022033e-03
   1.2038200e-03
   1.3558287e-03
   4.3140579e-03
   1.4710843e-03
   1.7465868e-03
   1.4117956e-03
   1.7662777e-03
   7.2459678e-03
   1.4496851e-03
   3.8856352e-03
   2.1554684e-03
   1.7901955e-03
   2.3193667e-03
   1.0381240e-03
   1.7620722e-03
   5.9758662e-03
   1.1871300e-02
   1.6409996e-03
   6.8267276e-03
   1.2647017e-03
   1.3273822e-03
   1.6544988e-02
   1.0398431e-02
   1.6238254e-03
   1.8801640e-03
   1.1191951e-03
   1.0254159e-03
   1.6742750e-03
   2.2864233e-03
   7.6321608e-03
   1.2766009e-03
   1.2475111e-03
   3.2502717e-02
   3.7096940e-03
   1.4528338e-03
   1.1216855e-02
   2.8661769e-03
   1.6368411e-03
   1.4279104e-03
   3.3353501e-03
   1.5107652e-03
   1.0528471e-03
   1.2520483e-03
   1.5698554e-03
   1.5866807e-03
   1.1495111e-03
   4.0164306e-03
   1.9555503e-03
   1.4361171e-03
   1.1427673e-03
   1.0050018e-03
   1.0446709e-03
   4.2216381e-03
   2.0720966e-03
   1.0607761e-03
   3.1742019e-03
   4.1324576e-03
   1.8331333e-03
   1.2318615e-03
   1.7006739e-02
   1.3550946e-03
   1.1888597e-03
   1.4049894e-03
   1.1643490e-03
   3.9118277e-03
   7.2818405e-03
   2.9073552e-03
   1.7389527e-03
   1.6416455e-03
   2.1620131e-03
   1.1070190e-03
   4.0286025e-03
   1.0028578e-03
   1.7483068e-03
   2.0585148e-03
   1.2021789e-03
   2.8181778e-03
   6.1489086e-03
   2.4970595e-03
   8.5953686e-03
   1.4300375e-03
   1.5951343e-03
   1.6202660e-02
   7.3614230e-03
   4.2745632e-03
   1.2637327e-03
   2.0738359e-03
   1.6459993e-03
   3.9206653e-03
   2.0237524e-03
   1.1753863e-03
   1.1125867e-03
   1.3633345e-03
   4.1391336e-03
   1.8920016e-03
   1.1024017e-03
   2.0553737e-03
   1.3217662e-03
   4.0380244e-03
   1.7103820e-03
   1.5702356e-02
   2.1912315e-03
   2.5243748e-03
   5.6688338e-03
   3.4056202e-02
   1.1909397e-03
   1.5116620e-03
   1.4855452e-03
   1.0153069e-03
   4.6052019e-03
   3.0153477e-03
   2.3859460e-03
   1.8494464e-03
   1.0546035e-03
   1.1321902e-03
   1.2090219e-03
   1.5435869e-03
   2.1569947e-02
   1.0461130e-03
   1.3094731e-03
   1.9526380e-03
   1.6637033e-03
   3.8112736e-03
   1.0644428e-03
   1.3435976e-03
   1.3254129e-03
   1.0354720e-03
   1.2913374e-03
   1.1075043e-03
   1.4860192e-03
   2.0465123e-03
   1.6171956e-03
   1.0499040e-03
   2.1093849e-03
   9.8212791e-03
   1.8758263e-03
   1.0040281e-03
   5.1052126e-03
   2.0097938e-03
   1.0280420e-03
   1.5964770e-03
   8.3047846e-02
   1.0195807e-02
   1.1056539e-03
   1.3133677e-03
   1.0617937e-03
   2.0081971e-03
   2.3515009e-02
   7.1140855e-03
   1.5854599e-03
   1.5491214e-03
   1.0310154e-03
   2.6011111e-03
   1.1807764e-03
   2.6371143e-02
   1.6846411e-03
   4.0527940e-03
   2.0310666e-03
   1.4206697e-03
   1.5907761e-03
   3.3321454e-03
   1.1403675e-03
   2.4584044e-03
   4.0341145e-02
   1.6059129e-03
   3.5291677e-03
   1.2162623e-03
   1.3635119e-03
   1.2587747e-03
   1.7805226e-03
   6.3753174e-03
   1.6348384e-03
   1.0187111e-03
   8.8399787e-03
   2.5957024e-03
   6.7641269e-03
   9.6597231e-03
   2.3074853e-03
   1.4433778e-03
   1.0539312e-02
   1.0085010e-03
   4.5774546e-03
   1.2840230e-03
   4.9046393e-03
   1.7317849e-03
   1.3221327e-02
   3.0438064e-03
   1.6318430e-02
   1.0119030e-03
   1.1294555e-03
   1.7540421e-03
   1.4200317e-03
   1.1692704e-03
   1.6563242e-03
   1.5991209e-03
   5.4980292e-03
   1.4309473e-03
   1.7434067e-03
   1.6731939e-03
   1.9265983e-02
   1.0912431e-03
   2.2353562e-03
   2.1571796e-03
   1.5366288e-03
   1.0382900e-03
   3.6385108e-03
   1.2877469e-03
   1.5476084e-03
   5.1384889e-03
   1.6585400e-03
   1.2869734e-03
   5.0897534e-03
   1.0334340e-03
   3.0462343e-03
   1.8069475e-03
   1.2900047e-03
   3.3978680e-03
   4.3435374e-03
   2.6596608e-03
   1.5536143e-03
   1.2539914e-03
   1.1238513e-03
   3.6124951e-03
   3.2030104e-03
   1.0014198e-03
   2.2843847e-03
   1.9519407e-03
   8.7936256e-03
   2.5715980e-03
   7.5464740e-03
   1.3564846e-03
   1.1416143e-03
   5.0416461e-03
   3.3255313e-03
   1.7990561e-03
   1.0939102e-03
   2.4351086e-03
   4.5342466e-02
   2.5878861e-03
   1.5728828e-03
   1.9705759e-03
   1.0152902e-03
   1.4065768e-03
   5.8051001e-03
   1.7775457e-03
   1.4921269e-03
   1.2172321e-03
   1.1304599e-03
   1.1308663e-03
   1.0184002e-03
   6.3286030e-02
   1.0518202e-03
   1.9802351e-03
   3.8894849e-03
   1.0934287e-03
   2.0019498e-03
   1.0375515e-03
   1.8865827e-03
   1.0966976e-03
   1.8392908e-03
   4.5938983e-03
   2.4748280e-03
   3.3687321e-03
   7.2985795e-03
   2.3780387e-03
   6.6689793e-03
   2.5521562e-03
   3.2325778e-03
   3.9410916e-03
   1.6319344e-02
   4.3417046e-03
   1.9349240e-02
   3.3341192e-03
   1.1984294e-03
   1.3212656e-03
   1.5271826e-03
   1.9758382e-03
   4.9779229e-03
   1.4537189e-03
   3.7921901e-03
   8.4346822e-03
   1.3854759e-03
   6.8735462e-03
   1.1779214e-03
   5.8380905e-03
   2.1182450e-03
   1.4451279e-02
   1.2882859e-03
   2.9326039e-03
   3.1001541e-03
   2.0892475e-03
   1.6102429e-03
   1.2806881e-03
   4.9236120e-03
   2.2531432e-02
   1.1022785e-03
   1.9170453e-03
   1.5334916e-03
   1.3064680e-03
   3.7477002e-03
   9.2561700e-03
   3.4956867e-03
   2.3290492e-03
   1.4927136e-03
   1.3089990e-03
   1.7996505e-03
   4.8197022e-03
   1.4285750e-03
   2.9045518e-03
   1.2927768e-03
   2.0600928e-03
   1.6128811e-03
   1.7680300e-03
   5.6366466e-03
   1.0759273e-03
   1.7140036e-03
   1.5196337e-03
   1.2793776e-03
   2.3864276e-03
   5.7378041e-03
   1.0433797e-03
   1.3082822e-03
   1.8075600e-02
   1.4092397e-03
   1.8845192e-03
   1.1227560e-03
   2.9645505e-03
   2.3559616e-03
   1.4151841e-03
   3.5154244e-03
   1.0524832e-03
   1.6529697e-03
   2.3647379e-03
   1.5943485e-03
   2.9166423e-03
   2.8374058e-03
   1.4788881e-03
   2.4273395e-03
   1.2334618e-03
   1.1632533e-03
   2.7340562e-03
   1.2903529e-03
   2.6637349e-03
   2.6503873e-03
   1.6530419e-03
   1.8308459e-03
   3.9976572e-03
   1.8229640e-03
   5.1181834e-02
   1.9283328e-03
   2.8060016e-03
   1.1967813e-03
   3.9589733e-03
   1.1224619e-03
   1.4596809e-03
   1.0106778e-03
   1.3569196e-03
   1.0752774e-03
   2.7411283e-03
   2.2053513e-03
   1.2093362e-03
   1.0123832e-03
   1.2377063e-03
   1.9456137e-03
   3.5426527e-03
   1.2055291e-03
   1.1573240e-03
   1.0132193e-03
   1.9590204e-02
   2.6746920e-03
   2.2378635e-03
   1.1099843e-03
   1.4070473e-03
   6.8994452e-03
   2.0959442e-03
   1.3684706e-03
   1.2091574e-03
   5.8524256e-03
   1.3694468e-03
   1.4496027e-03
   6.1866633e-03
   5.0013399e-03
   1.1441044e-03
   1.7789123e-03
   1.0735756e-03
   2.0965670e-03
   2.4620101e-03
   1.4353871e-02
   3.8420913e-03
   4.1020654e-02
   1.5927812e-02
   1.5126196e-03
   1.3154194e-03
   2.6605926e-03
   4.0640152e-03
   7.7957617e-03
   1.0040459e-03
   2.3675406e-03
   3.0157999e-03
   1.8181543e-03
   1.7764792e-03
   1.8633415e-02
   1.9737835e-03
   1.4612817e-03
   1.0243846e-03
   3.0640771e-02
   1.8567502e-03
   1.2094968e-03
   1.4332113e-03
   1.3435740e-03
   1.1885906e-02
   3.4410623e-02
   1.3301868e-03
   7.3464511e-03
   3.8136147e-02
   2.6114314e-02
   6.5075337e-03
   5.6501229e-03
   7.1392952e-03
   1.0019678e-03
   1.1062399e-03
   1.1485657e-03
   4.9844373e-03
   1.2125343e-03
   1.6025518e-03
   5.5300886e-03
   1.3369531e-03
   1.2439823e-03
   3.6962695e-03
   1.6840621e-03
   2.5407092e-03
   1.0518366e-03
   4.8122283e-02
   1.3894474e-03
   1.4358428e-03
   1.0903993e-03
   1.0581267e-03
   1.3210624e-03
   2.1205514e-03
   1.3745729e-03
   2.1545849e-03
   1.2889094e-03
   8.4170380e-03
   1.0648989e-03
   1.1359541e-03
   1.0474007e-03
   1.3193597e-03
   1.1781135e-03
   2.3058720e-02
   2.7136952e-03
   1.3890900e-03
   5.7251346e-03
   1.1894658e-03
   1.1203244e-03
   1.1069302e-03
   1.6760491e-03
   1.2140390e-03
   5.2557205e-03
   1.4350362e-03
   2.2145709e-03
   5.5271349e-03
   1.5126331e-03
   1.0791258e-03
   1.3885712e-03
   1.0728303e-03
   1.2727652e-03
   1.4928305e-03
   1.5271933e-03
   2.2989620e-03
   2.3827658e-03
   3.3306027e-03
   1.5215790e-03
   1.3095165e-03
   1.4505780e-03
   1.3793277e-03
   3.2366522e-03
   1.3925375e-03
   1.5878588e-03
   1.1276401e-03
   1.4822485e-03
   1.0223516e-03
   4.1717489e-03
   1.0831245e-02
   5.3876130e-03
   1.1065308e-02
   1.2839556e-03
   1.8818631e-03
   6.5796566e-03
   1.3956258e-03
   1.2068484e-03
   1.3295675e-03
   2.2657917e-03
   1.8232659e-03
   2.1912151e-03
   1.8005287e-03
   1.4198775e-03
   4.4511533e-03
   1.8103870e-03
   1.1096980e-03
   1.1543326e-02
   1.1203345e-03
   2.1755610e-03
   1.9374564e-03
   2.8991251e-03
   1.2839513e-03
   1.2214110e-03
   1.1685297e-03
   1.3070444e-03
   1.9321244e-03
   2.3495215e-03
   1.7404984e-03
   1.1944473e-03
   1.8444487e-03
   6.4887611e-03
   1.1595366e-02
   1.3409242e-03
   2.0294305e-03
   1.7146151e-03
   1.0405542e-03
   1.3727622e-03
   5.3297956e-03
   5.9804235e-03
   1.5781792e-03
   9.6270822e-03
   1.1251912e-03
   1.5850484e-03
   1.8162984e-03
   2.3645662e-02
   1.6725587e-03
   1.0575717e-03
   1.0221956e-03
   1.5362779e-03
   1.1084141e-02
   1.0666027e-03
   1.5543736e-03
   1.2468480e-03
   1.0018004e-03
   3.1018313e-03
   2.9609468e-03
   2.5168881e-03
   1.6013054e-03
   4.0756715e-03
   2.3686806e-03
   2.2920685e-03
   4.5401644e-03
   1.0856196e-03
   1.0706601e-03
   1.8228433e-03
   1.4244753e-03
   8.4266195e-03
   1.0460834e-03
   1.6767703e-03
   1.8106043e-03
   1.1738315e-03
   1.3642738e-03
   1.7790610e-03
   2.4706007e-03
   1.8126559e-03
   1.8710859e-03
   1.6760327e-03
   2.2384041e-03
   2.5301514e-03
   1.4393857e-03
   2.5079097e-03
   2.6244312e-03
   1.7850017e-03
   6.6003071e-03
   2.1797054e-03
   1.2608865e-03
   3.3143545e-02
   1.3856193e-03
   2.0598340e-03
   1.0788151e-03
   1.1091014e-03
   1.9609620e-03
   1.1535164e-03
   2.1237842e-03
   3.9623324e-03
   1.2348977e-03
   3.4556728e-03
   1.3330577e-03
   2.5401848e-02
   1.3493189e-03
   1.2716864e-03
   1.2733982e-03
   7.2726149e-03
   1.4587368e-03
   1.9276716e-03
   1.2492752e-03
   2.5417919e-02
   1.1929159e-03
   1.6309340e-03
   1.4458122e-03
   1.6940997e-03
   1.6141970e-03
   1.4414954e-02
   1.4024191e-03
   2.0416131e-03
   1.1626547e-03
   1.2233165e-03
   3.7032893e-03
   1.1742264e-03
   1.6024088e-03
   2.8210018e-03
   2.9267695e-01
   1.4464829e-03
   1.9936094e-03
   2.9562287e-03
   1.0221109e-03
   1.1132767e-03
   7.2129114e-03
   1.2398697e-03
   1.2125143e-03
   1.5695300e-03
   2.2655209e-03
   3.5475024e-03
   4.4970993e-02
   1.9176165e-03
   3.1919065e-03
   1.2764346e-03
   9.6417465e-03
   1.2629515e-03
   1.5282628e-03
   2.1274398e-03
   8.8283422e-03
   1.5074517e-03
   3.0760590e-03
   1.8979053e-03
   1.7256056e-03
   1.0647784e-03
   1.0827073e-03
   2.2539488e-03
   4.2217188e-03
   3.9128188e-03
   1.8776954e-03
   2.4567473e-03
   1.2549034e-03
   1.7323375e-03
   1.0293855e-03
   3.1737648e-03
   1.4429235e-03
   5.1864098e-02
   2.1116948e-03
   5.8000673e-03
   1.6508520e-03
   1.5061023e-03
   3.7968066e-03
   1.7297604e-03
   2.1296130e-03
   1.8097707e-03
   1.3330635e-03
   2.4220823e-03
   1.1939841e-03
   4.7235583e-03
   2.6941330e-03
   1.2947577e-03
   5.7208499e-01
   1.3206174e-03
   1.7899259e-03
   6.9251166e-03
   1.1129596e-03
   1.6915351e-03
   1.2517623e-03
   8.0621372e-03
   1.1869604e-03
   1.0424228e-03
   1.7212809e-01
   1.7481100e-03
   1.0640243e-03
   4.3943530e-03
   1.7202649e-03
   6.7246786e-03
   2.0004504e-03
   1.4059797e-03
   7.8814217e-03
   4.3469422e-03
   2.2331705e-03
   1.1628618e-03
   1.1192447e-03
   1.5435573e-03
   3.6307039e-03
   1.4144492e-02
   2.7057966e-03
   1.0839974e-03
   1.2319153e-03
   1.0595341e-03
   1.4046468e-03
   1.4261731e-03
   1.5076114e-03
   2.1906597e-03
   5.1188176e-03
   1.1624242e-03
   1.0188706e-03
   2.9553261e-03
   2.3092108e-03
   2.3107688e-03
   2.1048587e-03
   2.2883343e-03
   3.3909071e-03
   1.1843508e-03
   2.6359238e-03
   1.0083901e-03
   1.1926211e-03
   1.3313670e-03
   1.6692373e-03
   1.7786226e-03
   6.2778870e-03
   4.4206289e-03
   1.4983126e-03
   2.3396324e-03
   2.0970229e-03
   4.7830385e-03
   9.2435812e-03
   3.3227687e-02
   2.1005463e-03
   1.0932015e-03
   1.6420066e-03
   1.6496705e-03
   1.4736111e-03
   2.0398046e-03
   2.6319111e-03
   1.5446571e-03
   3.6521477e-03
   1.0011726e-03
   2.0631175e-03
   1.1280638e-03
   8.4756831e-03
   1.2275530e-03
   3.3037545e-03
   1.4821496e-03
   1.5886922e-03
   1.5592400e-03
   1.1942492e-03
   1.4198977e-03
   2.8838171e-03
   4.0346676e-03
   1.0702902e-03
   1.7596994e-03
   1.1527088e-03
   3.0974217e-03
   9.1062630e-03
   1.7235146e-03
   2.1949007e-03
   1.5828041e-03
   1.1347602e-03
   1.0484300e-03
   1.1159342e-03
   5.6734028e-03
   1.9684598e-03
   1.2175870e-03
   1.0503225e-03
   4.6550728e-03
   1.1360213e-03
   1.4715407e-02
   1.0364685e-03
   1.0953986e-03
   1.0996144e-03
   1.0910786e-03
   8.3111617e-03
   1.4974708e-03
   3.2286947e-03
   2.5832830e-03
   2.0552945e-03
   1.5082326e-03
   7.1855957e-03
   1.9442768e-03
   6.8632227e-03
   1.0716676e-03
   1.0194053e-03
   1.0447649e-03
   1.3369497e-03
   1.0582237e-03
   8.5498828e-03
   1.0286185e-03
   1.6682329e-03
   1.6920521e-03
   1.4101806e-03
   1.0319083e-03
   1.1094418e-03
   1.7563113e-03
   1.0637405e-03
   3.1582146e-03
   1.3805008e-02
   3.5529445e-03
   1.7146406e-03
   1.7238786e-03
   1.2953913e-03
   1.0729107e-03
   1.2260756e-03
   1.1533784e-03
   1.2754576e-03
   5.9769885e-03
   6.7615785e-02
   3.7999365e-03
   4.1644696e-03
   4.5551592e-03
   1.0255983e-03
   1.8463336e-03
   1.8973296e-02
   3.5912633e-03
   1.6099690e-03
   5.9067619e-03
   1.7679072e-03
   2.5698074e-03
   1.0592053e-03
   1.3653837e-03
   1.6502569e-03
   3.7524478e-03
   1.0416867e-03
   4.3998249e-03
   1.3570471e-03
   1.0421867e-03
   1.0616368e-03
   3.2256988e-03
   1.0317267e-03
   1.4731467e-03
   1.0268327e-03
   1.2035960e-03
   4.7655174e-03
   1.2495452e-03
   2.8939594e-03
   1.2690957e-03
   1.6056840e-03
   3.7253377e-02
   2.6014047e-03
   1.3130752e-03
   1.1379781e-03
   1.5557053e-03
   1.3997335e-03
   1.3448235e-03
   1.1615855e-03
   2.4568955e-03
   3.7847228e-03
   3.9758045e-03
   1.2374626e-03
   1.6476627e-03
   2.5522641e-02
   2.6443729e-03
   1.3320522e-02
   1.0102568e-03
   1.2924560e-03
   1.0671437e-03
   1.4216317e-03
   1.4405653e-03
   1.0021452e-03
   1.1416589e-03
   9.7635383e-03
   1.2362138e-03
   3.2362919e-03
   2.1477658e-03
   1.3459349e-03
   5.0157817e-03
   1.1123802e-03
   3.1087773e-03
   3.6239162e-03
   7.9278660e-02
   6.8784269e-03
   2.6965326e-03
   8.5445226e-03
   1.0114341e-03
   1.0078495e-03
   2.3287304e-03
   5.8144769e-02
   2.3638012e-03
   2.3160780e-03
   1.5039564e-03
   2.4363686e-03
   3.8737960e-02
   1.5568736e-03
   2.1890421e-03
   1.0875562e-03
   1.3799503e-03
   1.2442695e-03
   1.8371466e-03
   1.2233438e-03
   1.1978962e-03
   1.0926713e-02
   4.1548273e-03
   2.4381585e-03
   1.8898125e-03
   2.8377247e-03
   2.6328299e-03
   1.3703220e-03
   8.2062375e-03
   1.8691757e-03
   8.1137537e-03
   1.7600503e-03
   5.9130085e-03
   3.1176532e-03
   1.3121536e-03
   1.0444045e-03
   1.4783627e-03
   1.0979687e-03
   1.3855550e-03
   1.2794387e-03
   1.1099288e-03
   1.6027838e-03
   2.1825183e-03
   1.1063458e-03
   1.6986190e-03
   1.2203606e-03
   1.2793308e-03
   1.0011343e-03
   2.0643806e-02
   3.0690856e-02
   2.5170189e-02
   1.2253289e-03
   1.8722331e-03
   1.1859245e-03
   1.6402400e-03
   2.8160543e-03
   2.1247514e-03
   1.0036406e-03
   3.1291739e-03
   1.1323982e-03
   1.9121676e-03
   7.8092699e-03
   6.8041993e-02
   1.5337181e-03
   7.5088781e-03
   1.8372247e-03
   1.0789248e-03
   1.1284992e-02
   2.6322344e-02
   1.1974151e-03
   1.6750667e-03
   1.0763030e-02
   2.4549974e-03
   2.9050173e-03
   1.2300170e-03
   1.0626132e-02
   8.0898289e-03
   3.8144528e-03
   1.3757798e-03
   1.5549217e-02
   1.1960718e-03
   3.6066643e-03
   6.1254933e-03
   2.3456895e-03
   1.1047938e-03
   1.8920092e-03
   2.0080716e-03
   3.0902357e-02
   9.5454022e-03
   1.1843436e-03
   1.6990887e-03
   3.4587514e-03
   9.3035191e-03
   1.2309360e-03
   3.6371294e-03
   2.4542486e-03
   1.4969002e-02
   1.1791437e-03
   1.7370784e-03
   4.0376782e-03
   4.9496480e-03
   4.8089136e-03
   2.4814507e-03
   1.0207709e-03
   1.2065675e-03
   2.4851779e-02
   1.5745952e-02
   1.2940190e-03
   1.0878117e-03
   2.2518219e-03
   2.6915826e-03
   2.6761282e-03
   1.4550477e-03
   7.7561606e-03
   2.4848432e-03
   1.7002522e-03
   1.6632168e-03
   3.3990593e-02
   2.5416834e-03
   1.3927244e-03
   1.3425017e-03
   7.8436023e-02
   1.2339890e-03
   2.4417058e-03
   3.9907853e-03
   3.9260332e-03
   1.3280329e-03
   1.0262692e-03
   1.4366052e-03
   3.1672452e-03
   1.6032369e-02
   6.1362914e-03
   1.9413023e-03
   2.1567914e-03
   2.3377019e-03
   1.0373649e-03
   2.2828263e-03
   2.2787059e-03
   1.1833192e-03
   2.5822955e-03
   4.3465591e-03
   1.5764465e-03
   1.1715878e-03
   1.6650581e-02
   1.3572141e-03
   2.4770203e-03
   1.2637620e-03
   1.0353394e-03
   1.6845627e-02
   1.2315094e-03
   1.7031521e-03
   1.0859203e-03
   1.0890415e-03
   6.9184106e-03
   2.4315040e-03
   3.7288041e-03
   1.1403000e-02
   1.1106549e-03
   2.4232456e-03
   1.6084346e-03
   4.9980298e-03
   3.8765635e-03
   3.0472350e-03
   2.9143003e-03
   1.0380268e-03
   2.2358317e-03
   2.7953690e-03
   1.0247074e-03
   1.1984869e-03
   2.5276416e-03
   6.0134902e-03
   1.4418357e-03
   1.5089542e-03
   1.0796758e-03
   6.5660271e-03
   1.0874622e-03
   1.0853210e-03
   2.5701518e-03
   3.3826435e-03
   1.4585454e-03
   1.2455412e-03
   1.0851904e-03
   1.4627248e-02
   1.5896922e-03
   1.4277443e-03
   5.8864316e-03
   2.9176026e-03
   2.1499143e-03
   1.5588429e-03
   1.6121753e-03
   2.5933039e-02
   1.5286438e-03
   1.0479044e-02
   7.9963395e-03
   2.0691478e-03
   7.4843604e-02
   1.9323816e-03
   2.5352470e-03
   4.5253656e-03
   1.0782565e-03
   3.8198492e-03
   2.4215365e-03
   1.2092204e-03
   2.2337089e-03
   1.3098668e-03
   3.1005591e-03
   2.6321224e-03
   3.2465604e-03
   6.4128403e-03
   1.1545136e-03
   1.1160631e-03
   1.5667645e-03
   1.7794182e-02
   1.0733463e-03
   2.0589439e-03
   1.5649040e-03
   7.6403718e-03
   1.1621585e-03
   1.0514069e-03
   2.4342644e-03
   1.4698335e-03
   1.2266945e-03
   1.1938167e-03
   1.2959548e-03
   2.5479227e-03
   2.0453632e-03
   1.5276158e-02
   1.0623441e-03
   1.7696364e-03
   1.0526975e-03
   1.0146429e-03
   1.1265691e-03
   1.5705586e-03
   1.0773965e-03
   2.6279678e-03
   1.9110679e-03
   3.0329987e-03
   1.1195736e-03
   1.3148465e-03
   3.6871945e-02
   1.0838249e-03
   7.9186416e-03
   2.6940233e-03
   1.6475656e-03
   2.4931762e-03
   1.2821086e-03
   1.8465615e-03
   1.7801252e-03
   1.1133450e-03
   2.7628489e-03
   1.9318022e-03
   1.0597954e-02
   1.0572784e-03
   1.7276959e-03
   1.2574560e-03
   1.5655906e-03
   1.7484477e-03
   3.1192409e-03
   3.5336993e-03
   1.1585712e-03
   1.0897645e-03
   1.1187383e-03
   2.9723915e-03
   1.6442990e-03
   4.5208178e-03
   1.0106264e-03
   1.5823569e-03
   3.6061747e-03
   1.7119708e-03
   1.2096943e-02
   1.7773163e-03
   2.5791970e-03
   1.0115262e-03
   4.6608105e-03
   1.1174497e-03
   1.8918742e-03
   1.2451410e-03
   1.0011752e-03
   5.5431070e-02
   1.5916568e-03
   1.2123621e-03
   1.4877504e-03
   2.7973423e-03
   2.6191116e-03
   3.1067714e-03
   4.2018048e-03
   2.2951537e-03
   2.0394639e-03
   2.2619330e-03
   1.2255103e-03
   1.0669615e-03
   1.9644156e-03
   1.1681323e-03
   1.7975074e-02
   1.6169002e-03
   2.4566096e-03
   3.2607303e-03
   1.3903064e-03
   1.8281780e-03
   2.2103564e-03
   3.6082341e-03
   2.1279863e-03
   2.1851481e-03
   4.1411959e-03
   5.7301773e-03
   1.4333287e-03
   1.3190758e-03
   7.9722562e-03
   2.3600421e-03
   1.0109899e-03
   2.0501313e-03
   4.3252902e-03
   1.7956699e-02
   2.7041539e-03
   2.0577632e-03
   4.5108375e-03
   1.2834897e-03
   2.7860146e-03
   2.2025469e-03
   2.7701580e-03
   1.0572630e-03
   1.8962500e-03
   1.0725058e-03
   1.7408570e-03
   2.2615459e-03
   1.0013567e-03
   1.3309555e-03
   2.1072397e-03
   1.2688493e-03
   1.1205783e-02
   2.5540195e-03
   1.3066439e-03
   2.3506182e-03
   1.0550939e-03
   1.8789837e-03
   1.1917901e-03
   3.5120112e-03
   1.1044057e-03
   1.0845534e-02
   2.4351991e-03
   1.5713561e-03
   1.2621558e-03
   1.2827512e-03
   1.2237833e-03
   2.0564499e-03
   1.3993270e-03
   1.7284276e-03
   1.3440001e-03
   1.1434787e-03
   1.6154249e-03
   1.7200211e-03
   7.9569764e-03
   4.8651980e-03
   1.2214182e-03
   1.5948831e-03
   1.9197251e-03
   1.2106646e-03
   1.5939133e-02
   1.6406574e-03
   1.1870872e-03
   1.4314938e-03
   2.3871973e-03
   1.1550208e-03
   1.0412817e-03
   7.6405926e-03
   3.5054414e-03
   1.0470459e-03
   1.3470759e-01
   3.1452408e-03
   1.1833693e-03
   1.1833546e-03
   1.5134650e-03
   2.1080534e-03
   4.1016768e-03
   1.2353696e-03
   2.9164380e-03
   1.5167714e-02
   2.0824739e-03
   1.2259553e-03
   1.7536326e-03
   1.2002335e-03
   1.4294980e-03
   1.5977405e-03
   3.0907260e-03
   1.2171298e-03
   1.2470263e-03
   5.0925563e-03
   1.6369754e-03
   1.6018796e-03
   1.3249078e-03
   2.1561807e-03
   2.4292747e-03
   1.3397981e-03
   1.2649700e-03
   1.4927410e-03
   2.8536638e-03
   1.0485572e-03
   1.4725931e-03
   1.0187899e-03
   1.4911663e-03
   1.0263258e-03
   1.3227015e-03
   1.7091702e-03
   4.9749253e-02
   1.0830971e-02
   4.1634130e-03
   1.7393301e-03
   1.8938360e-02
   1.0379190e-01
   2.1856880e-03
   3.2183465e-03
   1.3296568e-03
   1.2348071e-03
   1.4941434e-03
   2.9180273e-03
   1.7183517e-03
   3.1245064e-03
   4.0431471e-03
   1.1322068e-03
   1.0579630e-03
   1.4111342e-03
   1.1882954e-03
   1.4468742e-03
   3.2224068e-03
   1.6202040e-03
   4.8015484e-03
   4.0790709e-03
   1.5295955e-02
   1.0436638e-03
   1.0428061e-03
   1.2765688e-03
   1.0646975e-03
   3.5600591e-03
   1.0846181e-03
   1.3436917e-02
   3.2321950e-03
   1.1387946e-03
   1.0398944e-03
   1.0223227e-03
   2.5953561e-03
   2.5913828e-03
   2.7078965e-03
   1.6071777e-03
   3.8755536e-03
   4.4146920e-03
   1.1999094e-03
   2.5027178e-03
   1.1871524e-03
   1.5328987e-03
   1.3355330e-03
   4.2030418e-03
   1.4562759e-03
   1.3207850e-03
   1.0724336e-03
   4.1028160e-03
   1.6002455e-03
   2.7499670e-03
   1.1787074e-03
   2.5348735e-03
   1.5120649e-03
   1.3623178e-03
   1.0606744e-02
   4.5062206e-03
   2.2184797e-03
   3.7551892e-03
   2.6969440e-03
   3.6674971e-03
   7.9038307e-03
   8.0515142e-03
   1.7023224e-03
   1.0170541e-03
   1.2296851e-03
   1.2081395e-02
   3.6414157e-02
   1.5146815e-03
   1.0327946e-03
   3.0539667e-03
   1.2070578e-03
   1.9838633e-03
   1.6642659e-03
   1.5169501e-03
   2.1298218e-03
   2.9466249e-03
   1.1895424e-03
   6.5290791e-03
   1.5985971e-03
   2.0596156e-03
   1.9471695e-03
   2.2013592e-02
   3.0197688e-02
   3.7094544e-03
   2.9172516e-03
   1.2740165e-03
   2.8498698e-03
   1.4050461e-03
   7.8363326e-03
   1.4123511e-03
   1.5561990e-03
   3.6032323e-03
   2.1764227e-03
   1.0175130e-03
   1.0311202e-03
   1.8142793e-03
   1.8252083e-03
   1.1903280e-03
   6.0625824e-03
   6.3191777e-03
   1.3560351e-03
   3.9000215e-03
   1.3638220e-03
   6.7950866e-02
   1.2391635e-03
   2.2824945e-03
   1.4765807e-03
   1.9157746e-03
   1.5299615e-03
   2.4621510e-03
   1.2905281e-03
   1.1384802e-03
   1.9266447e-03
   1.2509063e-03
   4.0553605e-03
   1.2345233e-03
   4.4945165e-03
   2.1404782e-03
   2.1242437e-03
   2.6958448e-03
   1.1316418e-03
   5.9859522e-02
   1.0671918e-03
   1.0465311e-03
   1.7179733e-03
   4.8180552e-03
   1.1413579e-03
   5.4887115e-03
   5.7413527e-03
   1.3961351e-03
   1.7363285e-03
   1.2670204e-03
   4.9324839e-03
   1.4508350e-03
   1.8260874e-03
   3.0879997e-03
   2.7910328e-03
   2.9003929e-03
   1.3393989e-03
   1.1726268e-03
   2.0434916e-03
   1.4007333e-03
   2.0266238e-02
   2.3570505e-03
   1.0046829e-03
   1.3653415e-03
   1.0895590e-03
   2.5435328e-03
   5.3469501e-03
   1.3206990e-03
   2.9092185e-03
   1.7816017e-03
   6.9188162e-02
   1.2986881e-03
   1.7281613e-03
   1.4606877e-03
   1.2858226e-03
   3.1041871e-03
   1.9932825e-03
   1.2767696e-03
   2.0979739e-03
   2.3357926e-02
   1.5740544e-03
   1.0992151e-03
   1.2433866e-03
   1.8429794e-03
   1.1660389e-03
   1.1784411e-03
   3.1919463e-03
   9.6112397e-03
   3.3165591e-03
   1.1928758e-03
   7.2868915e-03
   1.1139248e-03
   1.9594096e-03
   1.1989719e-03
   4.5656864e-03
   1.7759634e-03
   4.8018545e-03
   3.1764110e-03
   3.4506417e-03
   7.0514248e-03
   1.1386042e-03
   5.9828714e-03
   2.0900252e-03
   3.7922439e-03
   5.6042939e-03
   3.5106206e-03
   1.8207977e-03
   1.0211173e-03
   1.5655843e-03
   7.9097591e-03
   1.0807634e-03
   2.8416505e-03
   2.6720470e-03
   3.2078572e-03
   1.3267866e-03
   2.0217355e-01
   1.3063230e-03
   1.1493954e-03
   2.1750174e-03
   1.0686479e-03
   1.3311148e-03
   1.7288835e-03
   2.4974502e-03
   2.0140041e-03
   1.5610471e-03
   1.4875180e-03
   3.7845604e-03
   6.5144503e-03
   1.9427881e-03
   2.0936528e-03
   1.2141783e-03
   1.8219125e-03
   1.4881328e-03
   2.9325097e-03
   3.0225792e-02
   2.2931509e-03
   2.7461492e-03
   9.0041814e-03
   1.0834234e-03
   3.5459523e-03
   1.7035899e-03
   6.7535159e-03
   5.2897913e-03
   1.0923533e-03
   1.4102002e-03
   4.3150010e-03
   2.1990097e-03
   2.3050697e-03
   1.0537341e-03
   1.7896874e-03
   1.0255677e-03
   2.5138182e-03
   3.2311750e-03
   1.1546862e-03
   3.0197694e-03
   1.5998649e-03
   5.8503405e-03
   1.5778805e-03
   8.5900377e-02
   1.1860742e-03
   2.7867049e-03
   4.2916516e-03
   2.3357040e-03
   1.4136133e-02
   1.0239566e-03
   5.4775306e-03
   1.3507927e-03
   1.4316525e-03
   4.3239729e-03
   3.1572452e-03
   1.0449488e-03
   1.4940185e-03
   1.0440674e-03
   2.1566257e-03
   1.4756626e-03
   1.2389557e-03
   1.5383501e-03
   8.2564724e-03
   1.4029343e-03
   7.1675742e-03
   1.1287306e-03
   1.0158414e-03
   1.1218249e-03
   1.9145816e-03
   2.6299645e-03
   2.0361020e-03
   2.2794774e-03
   1.7194495e-03
   4.3762987e-03
   2.0475777e-03
   1.0660643e-03
   1.2761142e-03
   2.0933254e-03
   4.3177422e-02
   2.2887390e-03
   2.2523472e-03
   1.1561779e-02
   1.0139413e-03
   1.2155381e-03
   1.1151773e-03
   3.0749780e-03
   1.4360552e-03
   1.2467057e-03
   1.0829769e-03
   1.7630128e-03
   1.2364488e-03
   1.3364896e-03
   1.6103077e-03
   3.1400596e-03
   1.2062512e-03
   1.8307415e-03
   1.3033759e-03
   1.0399069e-03
   1.6969944e-02
   3.1118010e-03
   1.4581662e-03
   1.3195480e-03
   1.0344304e-03
   2.6976862e-03
   2.0261538e-03
   1.1328250e-03
   1.8747783e-03
   2.1336096e-03
   2.8947677e-02
   1.7901477e-03
   5.4172967e-03
   1.7084582e-03
   1.4650533e-03
   1.2175191e-03
   3.0215690e-02
   1.4354798e-03
   1.9949069e-03
   5.2796407e-03
   2.1260378e-03
   1.4026142e-03
   6.7078380e-02
   5.1461136e-03
   3.1262784e-03
   1.8109147e-03
   1.1346013e-03
   1.2836913e-03
   1.0175180e-03
   1.2436052e-03
   2.2864546e-03
   1.0368489e-03
   1.5418733e-03
   1.0390864e-03
   1.3243098e-03
   3.0367857e-03
   1.8091149e-03
   1.9685874e-03
   2.2232498e-03
   1.0503346e-03
   3.0408502e-03
   1.1323311e-03
   2.3185333e-03
   1.4987375e-03
   3.4932115e-03
   1.1185815e-03
   1.0851713e-03
   2.0940329e-03
   1.8362678e-03
   2.8328679e-03
   6.3563384e-03
   2.3411495e-03
   1.4949001e-03
   1.0083155e-03
   2.6752382e-03
   1.7366223e-03
   5.0952034e-03
   1.9769634e-03
   1.2224200e-03
   1.6548903e-03
   1.3255987e-03
   2.5251544e-03
   2.4865199e-03
   3.0444672e-03
   1.0982230e-03
   4.6194026e-03
   1.3095367e-03
   2.1533452e-03
   2.8575236e-03
   1.9480158e-03
   1.3609839e-03
   1.1058875e-03
   1.0806517e-03
   2.2884546e-03
   1.2799671e-03
   5.5379059e-03
   2.2538180e-03
   2.6861301e-03
   1.7535444e-03
   1.2284824e-03
   1.2452262e-03
   2.3588995e-03
   1.0213458e-03
   8.7943844e-03
   2.0139350e-03
   1.2605430e-03
   1.2931171e-03
   2.0406358e-03
   1.7884839e-03
   1.1191630e-03
   1.1655251e-03
   1.3796907e-03
   1.1534737e-03
   1.1346192e-03
   1.0440697e-03
   2.0735827e-03
   2.7642615e-03
   1.8968919e-03
   9.5075372e-03
   8.7284819e-02
   6.5322127e-03
   3.0054402e-03
   1.7470519e-03
   1.0164357e-03
   2.8298846e-03
   1.2366677e-03
   1.9339311e-02
   6.3182486e-03
   1.0460598e-03
   2.1593751e-03
   1.2266990e-02
   1.3288475e-03
   3.0117296e-03
   4.2252512e-03
   1.0095892e-03
   2.7284787e-03
   1.6746617e-03
   1.0430098e-03
   5.0282175e-03
   1.2174890e-03
   1.6482848e-03
   1.5579595e-03
   1.2638457e-03
   1.7901531e-03
   1.1978554e-03
   1.2182661e-03
   5.2983276e-03
   1.1404448e-03
   3.2387799e-03
   1.2110826e-02
   1.8718861e-03
   2.0588405e-03
   5.6077116e-03
   2.8009590e-03
   1.6064206e-03
   3.0110135e-03
   1.0408665e-03
   2.2756555e-03
   1.9890915e-03
   3.3851274e-03
   2.3246466e-03
   1.1866430e-02
   1.0607706e-03
   5.2178384e-03
   1.5803843e-03
   1.0063001e-02
   1.6859280e-03
   1.1693803e-03
   3.1735750e-03
   4.5756505e-02
   8.7160487e-03
   1.1708949e-03
   2.0159742e-03
   1.9252238e-03
   1.0897058e-03
   5.3493365e-02
   1.4950787e-03
   6.0042230e-03
   2.3805249e-03
   5.8153599e-03
   1.6420950e-03
   2.0082284e-03
   1.1770789e-03
   4.7821045e-03
   1.4238775e-03
   1.0269621e-03
   1.8435962e-03
   1.9126782e-01
   2.9642843e-03
   2.2283158e-03
   2.0637892e-03
   4.2312858e-03
   1.1941783e-03
   1.3606617e-03
   1.2634999e-03
   1.8048988e-03
   1.1699152e-03
   1.3910734e-03
   5.4326090e-03
   1.2719699e-03
   2.2649233e-03
   1.2396673e-03
   1.3952380e-03
   4.0388788e-03
   3.4723976e-03
   1.3680962e-03
   1.3371266e-03
   1.8284938e-03
   1.6645774e-03
   1.3439492e-03
   2.7297650e-03
   3.1543345e-03
   1.7060624e-03
   1.0988699e-03
   1.1729729e-03
   1.4467882e-03
   2.4804717e-03
   1.0870503e-03
   2.2063691e-03
   1.2836092e-03
   1.2975957e-03
   1.4816219e-03
   1.2399593e-03
   1.9435279e-02
   1.3157900e-03
   1.8061714e-03
   1.3385690e-03
   2.6617496e-03
   1.0018458e-03
   1.0228732e-03
   1.2738127e-02
   1.1529594e-03
   1.2194982e-03
   4.8450342e-03
   3.1651178e-03
   2.1200507e-03
   2.2054788e-03
   1.5843799e-03
   4.5501999e-03
   1.3394852e-03
   1.4621187e-03
   1.5929241e-02
   8.7655268e-03
   4.8312606e-01
   4.7163461e-03
   1.2892264e-03
   7.2616026e-03
   3.8000653e-03
   1.5168922e-03
   2.8870932e-03
   2.7858748e-03
   1.5206979e-03
   3.0706247e-03
   4.4482542e-03
   2.2832027e-03
   1.8668076e-03
   1.7469049e-03
   2.1141668e-03
   2.8315923e-03
   3.4053499e-03
   1.9726586e-03
   1.4873607e-03
   1.1826584e-03
   2.3274098e-03
   1.5973890e-03
   2.0211309e-01
   1.1064171e-03
   5.1625291e-03
   1.3159928e-03
   1.6063431e-03
   1.4228390e-03
   5.3752980e-03
   2.2399157e-03
   1.4446557e-03
   2.6418955e-03
   1.6724770e-03
   2.7612379e-03
   2.9778028e-02
   2.4114993e-03
   5.5059606e-03
   6.4808119e-03
   3.0738199e-03
   1.3940478e-03
   1.2792197e-03
   1.0369604e-03
   1.1303780e-03
   4.3340171e-03
   1.6492620e-03
   5.3532761e-02
   2.0003390e-03
   1.7619495e-03
   1.1025193e-03
   1.0693149e-03
   5.5143915e-03
   1.7280725e-03
   5.2002811e-03
   5.5044526e-03
   1.1560565e-03
   1.4278006e-03
   2.1566942e-03
   2.3909028e-03
   3.1458051e-03
   3.5926984e-03
   1.1541350e-03
   3.9001971e-03
   1.2512035e-03
   1.7569352e-03
   2.6778246e-03
   2.1403835e-03
   1.6462965e-03
   3.4302823e-03
   1.1557068e-03
   3.0050527e-03
   1.6367526e-03
   1.2448516e-03
   2.0440569e-03
   1.6875348e-03
   1.2541620e-03
   1.1556172e-03
   1.0966615e-03
   1.0364163e-03
   1.8122845e-03
   1.5487684e-03
   6.5010479e-03
   9.7264765e-03
   1.6414348e-03
   1.3915067e-02
   1.6935985e-03
   4.4573320e-03
   1.1310843e-03
   4.2137855e-03
   1.0322714e-03
   1.4627466e-03
   1.8034865e-03
   2.6927267e-03
   1.4153738e-03
   1.0622695e-03
   2.3820409e-03
   1.0295747e-03
   3.9923932e-03
   2.0394142e-03
   1.2684744e-03
   1.3381441e-03
   1.8490598e-03
   1.5289182e-03
   1.0761324e-03
   5.2259252e-03
   1.2473225e-03
   1.2127406e-03
   2.4998381e-03
   1.4234193e-03
   2.1237939e-03
   7.5687037e-02
   1.1479854e-03
   2.5553234e-03
   2.0954607e-03
   2.0198284e-03
   2.7246158e-03
   1.5016868e-03
   1.5237891e-03
   2.3989698e-03
   1.9362102e-03
   8.7793572e-03
   1.4242890e-03
   3.0109803e-03
   1.8662479e-03
   2.6376747e-03
   4.8654184e-03
   1.0736816e-03
   4.2632424e-03
   1.3518894e-03
   7.3433554e-03
   1.0272293e-03
   2.0236768e-03
   5.3726544e-02
   1.0026520e-03
   1.0764099e-03
   4.0509772e-03
   1.1421433e-03
   2.1177627e-03
   4.8349356e-03
   1.9365194e-03
   4.8729129e-03
   1.1647364e-03
   2.6673160e-03
   1.0538046e-03
   3.7268813e-03
   2.0748950e-03
   4.5763869e-03
   1.4157783e-03
   2.4469580e-03
   3.3032335e-03
   1.1182787e-03
   1.9094048e-03
   1.4751440e-03
   1.3909074e-03
   3.1065326e-03
   1.1743879e-03
   3.1402002e-03
   1.2123023e-03
   1.7861515e-03
   1.0827196e-03
   3.6271278e-03
   9.1681694e-03
   2.0086254e-03
   1.3880986e-03
   1.0936808e-03
   8.8039338e-03
   2.4705495e-03
   2.6074524e-03
   1.4585186e-03
   3.4988966e-03
   2.6445416e-02
   1.0207531e-03
   1.9942731e-03
   1.4310153e-03
   3.4110749e-03
   1.8243114e-03
   1.7327908e-03
   5.0747849e-03
   1.4579174e-03
   1.2990196e-03
   2.6684362e-03
   1.6658138e-03
   3.3008669e-03
   1.2368729e-02
   8.3710927e-03
   1.0556918e-03
   4.0017244e-02
   2.3905425e-03
   6.7653979e-03
   3.5718529e-03
   1.3149065e-03
   1.2822471e-03
   1.0121603e-03
   3.5563728e-03
   1.9955725e-03
   1.3203079e-03
   2.8071702e-03
   4.0543093e-03
   2.9354105e-03
   8.0759626e-02
   1.0965349e-02
   2.4221467e-03
   8.4241226e-03
   1.7127649e-03
   1.8952650e-03
   1.1470516e-03
   1.6735288e-03
   3.1681552e-02
   2.0467646e-03
   1.1031662e-03
   1.7124310e-02
   5.4014038e-03
   1.7343419e-03
   4.5485225e-03
   1.6283481e-03
   2.2362034e-03
   1.0798776e-03
   1.2757378e-03
   1.7688655e-03
   2.1696663e-03
   1.1735291e-03
   2.4529709e-03
   5.3112814e-03
   1.0579152e-03
   2.3827691e-03
   1.8946582e-03
   7.7941299e-03
   1.4803476e-03
   1.1532574e-03
   1.6440543e-03
   1.0908940e-03
   1.2697588e-03
   1.3141433e-03
   1.1719959e-03
   2.0833589e-03
   9.1825797e-03
   3.4929235e-03
   1.2475036e-03
   1.2742358e-03
   7.5210030e-03
   5.4714459e-03
   1.4679781e-03
   2.0192675e-03
   4.7271930e-03
   1.8805575e-03
   1.3487628e-01
   1.3454322e-03
   2.6373865e-03
   1.1966113e-03
   1.4464394e-03
   1.1240466e-03
   1.6743398e-03
   2.0740130e-03
   1.2415064e-03
   6.9646932e-03
   1.6466372e-03
   6.6546425e-03
   6.7665427e-03
   4.6373562e-03
   1.6348283e-03
   1.4084135e-03
   1.3945325e-03
   1.3402690e-03
   1.2013415e-03
   2.4542304e-03
   1.2149257e-03
   1.3199593e-03
   2.8393296e-03
   3.3775644e-03
   2.0569501e-03
   1.3140304e-03
   1.2378184e-03
   4.8528039e-03
   1.0477925e-03
   1.1364629e-02
   1.4925138e-03
   1.2521707e-03
   9.3404861e-03
   1.4745478e-03
   2.8685996e-02
   4.7956660e-03
   1.9554821e-03
   3.8678650e-03
   1.4153782e-03
   4.3726127e-03
   2.8297914e-03
   1.2058797e-03
   2.2101615e-03
   2.0562728e-03
   1.2934113e-03
   1.3563551e-02
   2.5906160e-03
   4.6754592e-03
   1.1181814e-03
   1.4293799e-03
   2.2983651e-03
   1.3684508e-03
   1.2343973e-03
   3.2205053e-03
   4.3701590e-02
   3.9722386e-03
   1.2196272e-03
   1.4382408e-03
   2.1618392e-03
   2.3948433e-02
   1.0080934e-03
   1.3144766e-03
   3.7810401e-03
   1.1298522e-02
   2.9690026e-03
   2.6045921e-03
   1.4885317e-03
   1.3242731e-03
   1.0083742e-03
   1.1571476e-03
   1.1232506e-03
   1.0408398e-03
   1.9165600e-03
   1.4676350e-03
   1.5092544e-03
   2.5200323e-03
   1.0453452e-03
   2.4369465e-03
   1.4296147e-03
   5.4810959e-03
   1.0299953e-03
   1.8827107e-03
   2.1290309e-03
   1.0648785e-03
   3.3791428e-03
   3.4314688e-03
   2.2717770e-03
   1.1899432e-03
   1.9675758e-03
   1.4771554e-03
   1.2340397e-03
   1.5789377e-03
   1.3838649e-03
   1.1121108e-03
   1.6950725e-03
   2.0468010e-03
   1.1843622e-03
   7.1821198e-03
   1.5603157e-03
   1.9025461e-03
   2.1436996e-03
   1.1726966e-02
   9.3419790e-03
   1.2949556e-03
   4.7612959e-03
   1.0330546e-03
   1.4157150e-03
   1.2602946e-03
   8.6686166e-03
   1.6043820e-03
   3.1488570e-03
   1.0242653e-03
   1.1385220e-03
   1.0860098e-03
   2.5393436e-03
   2.3391940e-03
   1.1549189e-03
   4.1109335e-03
   1.6273660e-03
   2.2448139e-03
   9.5211292e-03
   1.0123812e-03
   6.3990069e-03
   3.3248833e-03
   1.6646554e-02
   1.0086700e-03
   1.2446803e-03
   1.7936844e-03
   5.3779634e-03
   2.4137418e-03
   2.2132197e-03
   4.8246756e-03
   2.2222316e-03
   1.4790948e-03
   1.6722235e-02
   2.1630734e-03
   2.9113407e-03
   4.3765662e-03
   1.3184481e-03
   2.2128131e-03
   1.1554011e-03
   1.6715790e-03
   4.9372811e-03
   1.2195416e-03
   9.8074704e-03
   1.8739686e-03
   1.2193198e-03
   1.1469399e-03
   2.7514747e-03
   1.0409959e-03
   2.0158781e-03
   1.5799579e-03
   1.3246284e-03
   1.2669496e-03
   1.3931790e-03
   1.2967369e-03
   1.6686033e-03
   3.0000202e-03
   1.0156801e-03
   2.3766288e-03
   5.7197141e-03
   7.7582406e-03
   3.2358673e-03
   2.6467728e-03
   1.1867758e-03
   9.1144499e-03
   2.5543240e-03
   2.5517259e-03
   1.6373904e-03
   1.5799791e-03
   2.5413719e-03
   1.1120394e-03
   5.8753631e-03
   1.9311508e-03
   1.5493576e-02
   1.5785877e-03
   1.3075462e-03
   2.8560334e-03
   2.5546602e-03
   3.0451638e-03
   1.4091452e-03
   1.9345786e-03
   1.2024023e-03
   6.0916573e-03
   3.1081520e-03
   1.6355096e-03
   1.5542827e-03
   2.2476830e-03
   1.5547774e-03
   1.4061574e-03
   2.5709721e-03
   1.0021411e-03
   2.5030887e-03
   1.2634178e-03
   1.8083506e-03
   1.9610800e-03
   1.3871051e-03
   1.4419869e-03
   4.7179495e-03
   1.4429494e-03
   1.1550252e-03
   1.1098771e-03
   1.5709043e-03
   4.5364768e-03
   2.3616474e-03
   1.2847650e-03
   2.0065653e-03
   1.2533452e-03
   4.1504010e-02
   1.4966186e-03
   1.2350942e-03
   3.1982135e-03
   1.8880481e-03
   1.3142325e-03
   2.3038697e-03
   1.3532542e-03
   1.9260447e-03
   5.7829056e-03
   1.6895238e-03
   4.3191766e-03
   2.2867076e-03
   1.2218104e-03
   4.2451614e-03
   1.1488379e-03
   1.1590457e-03
   3.5777633e-03
   3.0419620e-03
   2.9573958e-03
   1.7481096e-03
   2.5323323e-03
   1.2877405e-03
   1.0066790e-03
   4.1212755e-03
   2.2843409e-03
   1.1720632e-03
   3.5084925e-03
   1.1802807e-03
   1.2102485e-03
   1.4326403e-03
   1.9736857e-03
   3.7771186e-03
   2.7593684e-03
   1.5316884e-03
   4.4005252e-03
   2.6557022e-03
   2.4509954e-03
   2.2526255e-02
   1.4714387e-03
   1.6985018e-03
   1.3123807e-03
   1.3632870e-03
   2.2053756e-03
   1.3239205e-03
   1.1222477e-03
   1.9930955e-03
   1.4146565e-03
   1.0972373e-03
   1.7193037e-03
   1.3854755e-03
   1.1737065e-03
   1.1681144e-03
   1.6760654e-03
   4.2851426e-03
   1.3287236e-03
   1.4083293e-03
   1.2024322e-03
   1.9968363e-03
   3.6899566e-03
   1.9306208e-02
   1.0807306e-03
   3.4706787e-03
   2.4817899e-03
   1.3504880e-03
   1.1106826e-03
   1.1008626e-03
   4.9842955e-03
   1.0866581e-03
   1.8195627e-03
   1.2615873e-03
   2.7065924e-02
   3.0778621e-03
   1.4031016e-03
   1.2972966e-03
   2.4740934e-03
   8.9042711e-03
   4.4948041e-03
   2.7387027e-02
   1.3112979e-03
   1.6408034e-03
   2.5347263e-03
   1.1317940e-03
   1.0674485e-03
   1.4441941e-03
   1.1670438e-03
   1.1793565e-03
   2.5922423e-03
   1.2415657e-03
   1.6394639e-03
   8.8697105e-03
   1.3281089e-03
   1.5079526e-02
   2.2355278e-03
   1.7364321e-02
   1.8577663e-03
   1.2059052e-03
   3.6031673e-03
   1.1573097e-02
   1.1084449e-03
   5.5171258e-03
   2.2637384e-03
   1.5715742e-03
   2.1241848e-03
   6.8078673e-02
   2.9683950e-03
   4.8228686e-03
   1.6597415e-02
   1.2790916e-03
   1.2325933e-03
   5.8057349e-03
   1.0680670e-03
   1.6087051e-03
   1.0494202e-03
   1.1770725e-02
   2.6912516e-03
   6.3754761e-03
   4.2274676e-03
   3.4185681e-02
   2.1412734e-03
   8.2194389e-01
   3.5937241e-03
   5.6281810e-03
   1.4758993e-03
   3.0891869e-03
   2.0800315e-03
   1.1677926e-03
   2.0390838e-03
   1.0179765e-02
   1.2707320e-03
   1.0424063e-03
   8.1379175e-02
   1.8137397e-03
   3.0163620e-03
   1.5681052e-03
   5.1592790e-02
   2.3804631e-03
   1.4306832e-03
   2.0295503e-03
   6.9799179e-03
   1.2794709e-03
   6.7933843e-03
   3.0207338e-03
   2.7312854e-03
   4.2901530e-03
   1.5951762e-03
   3.2831509e-03
   1.8830849e-03
   1.0448262e-03
   3.3742102e-03
   3.1495828e-03
   1.7266328e-03
   1.6639281e-03
   1.4232650e-03
   2.6993934e-03
   2.0163119e-03
   3.1573971e-02
   1.3840262e-03
   1.4709569e-03
   1.8782463e-03
   2.0674038e-03
   8.8086651e-03
   1.2503546e-03
   3.8830247e-03
   1.8953279e-03
   4.6848280e-03
   1.9785113e-03
   1.2615332e-03
   2.6291811e-03
   1.3964164e-03
   1.3285293e-02
   1.4360565e-03
   1.4872628e-03
